# Supplementary material for: The impact of errors in medical certification on the accuracy of the underlying cause of death
Source: PLoS One. 2021 Nov 8;16(11):e0259667. doi: 10.1371/journal.pone.0259667 (PMC8575485; doi:10.1371/journal.pone.0259667)
Supplement: S1 Data — (CSV) [file pone.0259667.s007.csv]

ID	Sex	Agegp	Mid SDI	High SDI	Low SDI	Original UCOD	Original UCOD 103	Ill-defined new UCOD	Ill-defined new UCOD 103	Neoplasms new UCOD	Neoplasms new UCOD 103	Competing new UCOD	Competing new UCOD 103	External new UCOD	External new UCOD 103	Pt1 to Pt2 new UCOD	Pt1 to Pt2 new UCOD 103	Multiple new UCOD	Multiple new UCOD 103	Time interval new UCOD	Time interval new UCOD 103	Sequence new UCOD	Sequence new UCOD 103	Illeg new UCOD	Illeg new UCOD 103	Contr new UCOD	Contr new UCOD 103
0002	2	1	0	0	1	P011	Certain conditions originating in the perinatal period	P07	Certain conditions originating in the perinatal period	P01	Certain conditions originating in the perinatal period	Q89	Congenital malformations, deformations and chromosomal abnormalities	P01	Certain conditions originating in the perinatal period	P01	Certain conditions originating in the perinatal period	P01	Certain conditions originating in the perinatal period	P01	Certain conditions originating in the perinatal period	P01	Certain conditions originating in the perinatal period	P07	Certain conditions originating in the perinatal period	P01	Certain conditions originating in the perinatal period
0003	2	5	0	1	0	I749	Remainder of diseases of the circulatory system	I27	Other heart diseases	I74	Remainder of diseases of the circulatory system	I74	Remainder of diseases of the circulatory system	I74	Remainder of diseases of the circulatory system	I27	Other heart diseases	I27	Other heart diseases	I74	Remainder of diseases of the circulatory system	I27	Other heart diseases	I27	Other heart diseases	I74	Remainder of diseases of the circulatory system
0004	2	3	1	0	1	I119	Hypertensive diseases	E14	Diabetes mellitus	I11	Hypertensive diseases	C50	Malignant neoplasm of breast	I11	Hypertensive diseases	I11	Hypertensive diseases	I11	Hypertensive diseases	I11	Hypertensive diseases	I11	Hypertensive diseases	I11	Hypertensive diseases	E14	Diabetes mellitus
0005	2	4	1	1	0	C539	Malignant neoplasm of cervix uteri	N95	Remainder of diseases of the genitourinary system	C80	Remainder of malignant neoplasms	C53	Malignant neoplasm of cervix uteri	C53	Malignant neoplasm of cervix uteri	C53	Malignant neoplasm of cervix uteri	C53	Malignant neoplasm of cervix uteri	C53	Malignant neoplasm of cervix uteri	C53	Malignant neoplasm of cervix uteri	C53	Malignant neoplasm of cervix uteri	C53	Malignant neoplasm of cervix uteri
0006	1	4	1	1	0	C189	Malignant neoplasm of colon, rectum and anus	R99	Symptoms, signs and abnormal clinical and laboratory findings, not elsewhere classified	C80	Remainder of malignant neoplasms	C18	Malignant neoplasm of colon, rectum and anus	C18	Malignant neoplasm of colon, rectum and anus	C18	Malignant neoplasm of colon, rectum and anus	C18	Malignant neoplasm of colon, rectum and anus	C18	Malignant neoplasm of colon, rectum and anus	C18	Malignant neoplasm of colon, rectum and anus	R99	Symptoms, signs and abnormal clinical and laboratory findings, not elsewhere classified	C18	Malignant neoplasm of colon, rectum and anus
0007	1	1	0	0	1	V099	Transport accidents	V09	Transport accidents	V09	Transport accidents	C91	Leukaemia	X59	All other external causes	V09	Transport accidents	V09	Transport accidents	V09	Transport accidents	V09	Transport accidents	V09	Transport accidents	V09	Transport accidents
0008	1	4	0	1	0	C349	Malignant neoplasm of trachea, bronchus and lung	R06	Symptoms, signs and abnormal clinical and laboratory findings, not elsewhere classified	C80	Remainder of malignant neoplasms	V03	Transport accidents	C34	Malignant neoplasm of trachea, bronchus and lung	C34	Malignant neoplasm of trachea, bronchus and lung	C34	Malignant neoplasm of trachea, bronchus and lung	C34	Malignant neoplasm of trachea, bronchus and lung	C34	Malignant neoplasm of trachea, bronchus and lung	R99	Symptoms, signs and abnormal clinical and laboratory findings, not elsewhere classified	C34	Malignant neoplasm of trachea, bronchus and lung
0009	2	1	0	0	1	P77	Certain conditions originating in the perinatal period	P77	Certain conditions originating in the perinatal period	P77	Certain conditions originating in the perinatal period	Q24	Congenital malformations, deformations and chromosomal abnormalities	P77	Certain conditions originating in the perinatal period	P77	Certain conditions originating in the perinatal period	P77	Certain conditions originating in the perinatal period	P77	Certain conditions originating in the perinatal period	P77	Certain conditions originating in the perinatal period	P07	Certain conditions originating in the perinatal period	P77	Certain conditions originating in the perinatal period
0010	2	5	1	1	0	I64	Cerebrovascular diseases	I64	Cerebrovascular diseases	I64	Cerebrovascular diseases	I64	Cerebrovascular diseases	I64	Cerebrovascular diseases	I64	Cerebrovascular diseases	I64	Cerebrovascular diseases	I69	Cerebrovascular diseases	I64	Cerebrovascular diseases	I64	Cerebrovascular diseases	I64	Cerebrovascular diseases
0011	2	4	1	1	1	I480	Other heart diseases	I48	Other heart diseases	I48	Other heart diseases	J90	Remainder of diseases of the respiratory system	I48	Other heart diseases	I48	Other heart diseases	I48	Other heart diseases	I48	Other heart diseases	I48	Other heart diseases	E78	Remainder of endocrine, nutritional and metabolic diseases	E78	Remainder of endocrine, nutritional and metabolic diseases
0012	2	4	1	1	1	J449	Chronic lower respiratory diseases	I10	Hypertensive diseases	J44	Chronic lower respiratory diseases	C56	Malignant neoplasm of ovary	J44	Chronic lower respiratory diseases	J44	Chronic lower respiratory diseases	J44	Chronic lower respiratory diseases	J44	Chronic lower respiratory diseases	J44	Chronic lower respiratory diseases	J44	Chronic lower respiratory diseases	I10	Hypertensive diseases
0013	1	1	0	0	1	P240	Certain conditions originating in the perinatal period	P91	Certain conditions originating in the perinatal period	P24	Certain conditions originating in the perinatal period	E72	Remainder of endocrine, nutritional and metabolic diseases	P24	Certain conditions originating in the perinatal period	P91	Certain conditions originating in the perinatal period	P91	Certain conditions originating in the perinatal period	P24	Certain conditions originating in the perinatal period	P91	Certain conditions originating in the perinatal period	P24	Certain conditions originating in the perinatal period	P24	Certain conditions originating in the perinatal period
0014	2	2	0	0	1	O149	Other direct obstetric deaths	O14	Other direct obstetric deaths	O14	Other direct obstetric deaths	O14	Other direct obstetric deaths	O14	Other direct obstetric deaths	O14	Other direct obstetric deaths	O14	Other direct obstetric deaths	O14	Other direct obstetric deaths	O14	Other direct obstetric deaths	O14	Other direct obstetric deaths	O14	Other direct obstetric deaths
0015	2	3	1	1	0	C259	Malignant neoplasm of pancreas	C25	Malignant neoplasm of pancreas	C80	Remainder of malignant neoplasms	C25	Malignant neoplasm of pancreas	C25	Malignant neoplasm of pancreas	C25	Malignant neoplasm of pancreas	C25	Malignant neoplasm of pancreas	C25	Malignant neoplasm of pancreas	C25	Malignant neoplasm of pancreas	C25	Malignant neoplasm of pancreas	C25	Malignant neoplasm of pancreas
0016	2	5	1	1	0	F03	Mental and behavioural disorders	I51	Other heart diseases	F03	Mental and behavioural disorders	F01	Mental and behavioural disorders	F03	Mental and behavioural disorders	F03	Mental and behavioural disorders	F03	Mental and behavioural disorders	F03	Mental and behavioural disorders	F03	Mental and behavioural disorders	I51	Other heart diseases	F03	Mental and behavioural disorders
0017	1	1	0	0	1	P77	Certain conditions originating in the perinatal period	P77	Certain conditions originating in the perinatal period	P77	Certain conditions originating in the perinatal period	P77	Certain conditions originating in the perinatal period	P77	Certain conditions originating in the perinatal period	P77	Certain conditions originating in the perinatal period	P77	Certain conditions originating in the perinatal period	P77	Certain conditions originating in the perinatal period	P77	Certain conditions originating in the perinatal period	P77	Certain conditions originating in the perinatal period	P77	Certain conditions originating in the perinatal period
0018	2	4	1	1	0	C499	Remainder of malignant neoplasms	M25	Diseases of the musculoskeletal system and connective tissue	C80	Remainder of malignant neoplasms	C49	Remainder of malignant neoplasms	C49	Remainder of malignant neoplasms	K92	Remainder of diseases of the digestive system	K92	Remainder of diseases of the digestive system	K92	Remainder of diseases of the digestive system	C49	Remainder of malignant neoplasms	C49	Remainder of malignant neoplasms	C49	Remainder of malignant neoplasms
0019	2	5	1	1	1	J841	Remainder of diseases of the respiratory system	B34	Remainder of certain infectious and parasitic diseases	J84	Remainder of diseases of the respiratory system	J84	Remainder of diseases of the respiratory system	J84	Remainder of diseases of the respiratory system	B34	Remainder of certain infectious and parasitic diseases	J84	Remainder of diseases of the respiratory system	J84	Remainder of diseases of the respiratory system	B34	Remainder of certain infectious and parasitic diseases	J84	Remainder of diseases of the respiratory system	J84	Remainder of diseases of the respiratory system
0020	1	4	0	1	0	C349	Malignant neoplasm of trachea, bronchus and lung	J96	Remainder of diseases of the respiratory system	C80	Remainder of malignant neoplasms	C34	Malignant neoplasm of trachea, bronchus and lung	C34	Malignant neoplasm of trachea, bronchus and lung	C34	Malignant neoplasm of trachea, bronchus and lung	C34	Malignant neoplasm of trachea, bronchus and lung	C34	Malignant neoplasm of trachea, bronchus and lung	C34	Malignant neoplasm of trachea, bronchus and lung	C34	Malignant neoplasm of trachea, bronchus and lung	C34	Malignant neoplasm of trachea, bronchus and lung
0021	1	4	1	1	1	N324	Remainder of diseases of the genitourinary system	I50	Other heart diseases	N32	Remainder of diseases of the genitourinary system	X59	All other external causes	N32	Remainder of diseases of the genitourinary system	I50	Other heart diseases	N32	Remainder of diseases of the genitourinary system	N32	Remainder of diseases of the genitourinary system	N32	Remainder of diseases of the genitourinary system	N32	Remainder of diseases of the genitourinary system	N32	Remainder of diseases of the genitourinary system
0022	2	2	0	0	1	B24	Human immunodeficiency virus [HIV] disease	R99	Symptoms, signs and abnormal clinical and laboratory findings, not elsewhere classified	B24	Human immunodeficiency virus [HIV] disease	B24	Human immunodeficiency virus [HIV] disease	B24	Human immunodeficiency virus [HIV] disease	B24	Human immunodeficiency virus [HIV] disease	B24	Human immunodeficiency virus [HIV] disease	B24	Human immunodeficiency virus [HIV] disease	B24	Human immunodeficiency virus [HIV] disease	R99	Symptoms, signs and abnormal clinical and laboratory findings, not elsewhere classified	B24	Human immunodeficiency virus [HIV] disease
0023	1	3	1	0	0	X81	Intentional self-harm	X59	All other external causes	X81	Intentional self-harm	X81	Intentional self-harm	X59	All other external causes	X81	Intentional self-harm	X81	Intentional self-harm	X81	Intentional self-harm	X81	Intentional self-harm	X59	All other external causes	X81	Intentional self-harm
0024	2	4	1	0	0	I219	Ischaemic heart diseases	E14	Diabetes mellitus	I21	Ischaemic heart diseases	W18	Falls	I21	Ischaemic heart diseases	I21	Ischaemic heart diseases	I21	Ischaemic heart diseases	I25	Ischaemic heart diseases	I21	Ischaemic heart diseases	E14	Diabetes mellitus	E14	Diabetes mellitus
0025	1	1	0	0	1	P290	Certain conditions originating in the perinatal period	P29	Certain conditions originating in the perinatal period	P29	Certain conditions originating in the perinatal period	Q79	Congenital malformations, deformations and chromosomal abnormalities	P29	Certain conditions originating in the perinatal period	P29	Certain conditions originating in the perinatal period	P29	Certain conditions originating in the perinatal period	P29	Certain conditions originating in the perinatal period	P29	Certain conditions originating in the perinatal period	P29	Certain conditions originating in the perinatal period	P29	Certain conditions originating in the perinatal period
0026	1	4	1	1	1	B948	Remainder of certain infectious and parasitic diseases	N18	Remainder of diseases of the genitourinary system	B94	Remainder of certain infectious and parasitic diseases	I63	Cerebrovascular diseases	B94	Remainder of certain infectious and parasitic diseases	B94	Remainder of certain infectious and parasitic diseases	B94	Remainder of certain infectious and parasitic diseases	B94	Remainder of certain infectious and parasitic diseases	N18	Remainder of diseases of the genitourinary system	B94	Remainder of certain infectious and parasitic diseases	B94	Remainder of certain infectious and parasitic diseases
0027	2	5	0	1	0	J440	Chronic lower respiratory diseases	J18	Pneumonia	J44	Chronic lower respiratory diseases	Y44	All other external causes	J44	Chronic lower respiratory diseases	J44	Chronic lower respiratory diseases	J44	Chronic lower respiratory diseases	J44	Chronic lower respiratory diseases	J44	Chronic lower respiratory diseases	J18	Pneumonia	J44	Chronic lower respiratory diseases
0028	1	1	1	0	1	P968	Certain conditions originating in the perinatal period	P91	Certain conditions originating in the perinatal period	P96	Certain conditions originating in the perinatal period	Q24	Congenital malformations, deformations and chromosomal abnormalities	P96	Certain conditions originating in the perinatal period	P91	Certain conditions originating in the perinatal period	P96	Certain conditions originating in the perinatal period	P96	Certain conditions originating in the perinatal period	P96	Certain conditions originating in the perinatal period	P91	Certain conditions originating in the perinatal period	P96	Certain conditions originating in the perinatal period
0029	1	4	0	1	0	C029	Malignant neoplasm of lip, oral cavity and pharynx	R68	Symptoms, signs and abnormal clinical and laboratory findings, not elsewhere classified	C80	Remainder of malignant neoplasms	C02	Malignant neoplasm of lip, oral cavity and pharynx	C02	Malignant neoplasm of lip, oral cavity and pharynx	C02	Malignant neoplasm of lip, oral cavity and pharynx	C02	Malignant neoplasm of lip, oral cavity and pharynx	C02	Malignant neoplasm of lip, oral cavity and pharynx	C02	Malignant neoplasm of lip, oral cavity and pharynx	C02	Malignant neoplasm of lip, oral cavity and pharynx	C02	Malignant neoplasm of lip, oral cavity and pharynx
0030	1	4	1	1	1	I251	Ischaemic heart diseases	I25	Ischaemic heart diseases	I25	Ischaemic heart diseases	G30	Alzheimer's disease	I25	Ischaemic heart diseases	I25	Ischaemic heart diseases	I25	Ischaemic heart diseases	I25	Ischaemic heart diseases	I25	Ischaemic heart diseases	I25	Ischaemic heart diseases	I25	Ischaemic heart diseases
0031	2	4	1	1	1	C509	Malignant neoplasm of breast	R99	Symptoms, signs and abnormal clinical and laboratory findings, not elsewhere classified	C80	Remainder of malignant neoplasms	C50	Malignant neoplasm of breast	C50	Malignant neoplasm of breast	C50	Malignant neoplasm of breast	C50	Malignant neoplasm of breast	C50	Malignant neoplasm of breast	C50	Malignant neoplasm of breast	R99	Symptoms, signs and abnormal clinical and laboratory findings, not elsewhere classified	C50	Malignant neoplasm of breast
0032	2	4	1	1	1	N390	Remainder of diseases of the genitourinary system	A41	Septicaemia	N39	Remainder of diseases of the genitourinary system	I25	Ischaemic heart diseases	N39	Remainder of diseases of the genitourinary system	A41	Septicaemia	N39	Remainder of diseases of the genitourinary system	N39	Remainder of diseases of the genitourinary system	N17	Remainder of diseases of the genitourinary system	N39	Remainder of diseases of the genitourinary system	N39	Remainder of diseases of the genitourinary system
0033	2	2	0	0	1	V877	Transport accidents	X59	All other external causes	V87	Transport accidents	C50	Malignant neoplasm of breast	X59	All other external causes	V87	Transport accidents	V87	Transport accidents	Y86	All other external causes	V87	Transport accidents	X59	All other external causes	V87	Transport accidents
0034	1	2	1	1	1	V489	Transport accidents	V48	Transport accidents	V48	Transport accidents	V48	Transport accidents	X59	All other external causes	V48	Transport accidents	V48	Transport accidents	Y85	All other external causes	V48	Transport accidents	V48	Transport accidents	V48	Transport accidents
0035	2	4	1	0	0	I119	Hypertensive diseases	I11	Hypertensive diseases	I11	Hypertensive diseases	I11	Hypertensive diseases	I11	Hypertensive diseases	I11	Hypertensive diseases	I11	Hypertensive diseases	I11	Hypertensive diseases	I11	Hypertensive diseases	C18	Malignant neoplasm of colon, rectum and anus	C18	Malignant neoplasm of colon, rectum and anus
0037	1	4	0	1	0	C851	Non-Hodgkin's lymphoma	J18	Pneumonia	C96	Remainder of malignant neoplasms	C85	Non-Hodgkin's lymphoma	C85	Non-Hodgkin's lymphoma	C85	Non-Hodgkin's lymphoma	C85	Non-Hodgkin's lymphoma	J18	Pneumonia	C85	Non-Hodgkin's lymphoma	C85	Non-Hodgkin's lymphoma	C85	Non-Hodgkin's lymphoma
0038	2	4	1	1	1	E142	Diabetes mellitus	K76	Diseases of the liver	E14	Diabetes mellitus	C25	Malignant neoplasm of pancreas	E14	Diabetes mellitus	K76	Diseases of the liver	K76	Diseases of the liver	E14	Diabetes mellitus	E14	Diabetes mellitus	E14	Diabetes mellitus	E14	Diabetes mellitus
0039	2	3	1	1	0	C539	Malignant neoplasm of cervix uteri	N95	Remainder of diseases of the genitourinary system	C80	Remainder of malignant neoplasms	C53	Malignant neoplasm of cervix uteri	C53	Malignant neoplasm of cervix uteri	C53	Malignant neoplasm of cervix uteri	C53	Malignant neoplasm of cervix uteri	C53	Malignant neoplasm of cervix uteri	C53	Malignant neoplasm of cervix uteri	C53	Malignant neoplasm of cervix uteri	C53	Malignant neoplasm of cervix uteri
0040	1	1	0	0	1	P832	Certain conditions originating in the perinatal period	P07	Certain conditions originating in the perinatal period	P83	Certain conditions originating in the perinatal period	P83	Certain conditions originating in the perinatal period	P83	Certain conditions originating in the perinatal period	P83	Certain conditions originating in the perinatal period	P83	Certain conditions originating in the perinatal period	P83	Certain conditions originating in the perinatal period	P83	Certain conditions originating in the perinatal period	P83	Certain conditions originating in the perinatal period	P83	Certain conditions originating in the perinatal period
0041	2	5	1	1	1	E43	Malnutrition	N17	Remainder of diseases of the genitourinary system	E43	Malnutrition	E43	Malnutrition	E43	Malnutrition	E43	Malnutrition	E43	Malnutrition	N17	Remainder of diseases of the genitourinary system	E43	Malnutrition	N17	Remainder of diseases of the genitourinary system	E43	Malnutrition
0042	2	5	0	1	0	I64	Cerebrovascular diseases	I64	Cerebrovascular diseases	I64	Cerebrovascular diseases	I64	Cerebrovascular diseases	I64	Cerebrovascular diseases	I64	Cerebrovascular diseases	I64	Cerebrovascular diseases	I64	Cerebrovascular diseases	I64	Cerebrovascular diseases	I67	Cerebrovascular diseases	I64	Cerebrovascular diseases
0043	1	2	0	0	1	A099	Diarrhoea and gastroenteritis of presumed infectious origin	E87	Remainder of endocrine, nutritional and metabolic diseases	A09	Diarrhoea and gastroenteritis of presumed infectious origin	F10	Mental and behavioural disorders due to psychoactive substance use	A09	Diarrhoea and gastroenteritis of presumed infectious origin	A09	Diarrhoea and gastroenteritis of presumed infectious origin	A09	Diarrhoea and gastroenteritis of presumed infectious origin	E87	Remainder of endocrine, nutritional and metabolic diseases	E87	Remainder of endocrine, nutritional and metabolic diseases	E87	Remainder of endocrine, nutritional and metabolic diseases	A09	Diarrhoea and gastroenteritis of presumed infectious origin
0044	1	5	1	1	0	J449	Chronic lower respiratory diseases	E88	Remainder of endocrine, nutritional and metabolic diseases	J44	Chronic lower respiratory diseases	J44	Chronic lower respiratory diseases	J44	Chronic lower respiratory diseases	J44	Chronic lower respiratory diseases	J44	Chronic lower respiratory diseases	J44	Chronic lower respiratory diseases	J44	Chronic lower respiratory diseases	E88	Remainder of endocrine, nutritional and metabolic diseases	E88	Remainder of endocrine, nutritional and metabolic diseases
0045	1	3	1	1	0	C64	Remainder of malignant neoplasms	J96	Remainder of diseases of the respiratory system	C80	Remainder of malignant neoplasms	C64	Remainder of malignant neoplasms	C64	Remainder of malignant neoplasms	C64	Remainder of malignant neoplasms	C64	Remainder of malignant neoplasms	C64	Remainder of malignant neoplasms	C64	Remainder of malignant neoplasms	C64	Remainder of malignant neoplasms	C64	Remainder of malignant neoplasms
0046	1	3	1	1	1	I630	Cerebrovascular diseases	I63	Cerebrovascular diseases	I63	Cerebrovascular diseases	I63	Cerebrovascular diseases	I63	Cerebrovascular diseases	I63	Cerebrovascular diseases	I63	Cerebrovascular diseases	I64	Cerebrovascular diseases	I63	Cerebrovascular diseases	I63	Cerebrovascular diseases	I63	Cerebrovascular diseases
0047	1	5	0	1	0	C259	Malignant neoplasm of pancreas	K81	Remainder of diseases of the digestive system	C80	Remainder of malignant neoplasms	K81	Remainder of diseases of the digestive system	C25	Malignant neoplasm of pancreas	K81	Remainder of diseases of the digestive system	K81	Remainder of diseases of the digestive system	C25	Malignant neoplasm of pancreas	C25	Malignant neoplasm of pancreas	C25	Malignant neoplasm of pancreas	C25	Malignant neoplasm of pancreas
0048	1	2	1	0	1	V475	Transport accidents	X59	All other external causes	V47	Transport accidents	V47	Transport accidents	X59	All other external causes	V47	Transport accidents	V47	Transport accidents	V47	Transport accidents	V47	Transport accidents	X59	All other external causes	V47	Transport accidents
0049	2	2	1	0	1	N185	Remainder of diseases of the genitourinary system	E87	Remainder of endocrine, nutritional and metabolic diseases	N18	Remainder of diseases of the genitourinary system	O97	Remainder of pregnancy, childbirth and the puerperium	N18	Remainder of diseases of the genitourinary system	N18	Remainder of diseases of the genitourinary system	N18	Remainder of diseases of the genitourinary system	E87	Remainder of endocrine, nutritional and metabolic diseases	N18	Remainder of diseases of the genitourinary system	N18	Remainder of diseases of the genitourinary system	F19	Mental and behavioural disorders due to psychoactive substance use
0050	1	5	0	1	0	I739	Remainder of diseases of the circulatory system	L03	Diseases of the skin and subcutaneous tissue	I73	Remainder of diseases of the circulatory system	I73	Remainder of diseases of the circulatory system	I73	Remainder of diseases of the circulatory system	I73	Remainder of diseases of the circulatory system	I73	Remainder of diseases of the circulatory system	I73	Remainder of diseases of the circulatory system	I73	Remainder of diseases of the circulatory system	I73	Remainder of diseases of the circulatory system	I73	Remainder of diseases of the circulatory system
0051	2	5	1	1	0	J984	Remainder of diseases of the respiratory system	J98	Remainder of diseases of the respiratory system	J98	Remainder of diseases of the respiratory system	J98	Remainder of diseases of the respiratory system	J98	Remainder of diseases of the respiratory system	J98	Remainder of diseases of the respiratory system	I27	Other heart diseases	I27	Other heart diseases	J98	Remainder of diseases of the respiratory system	J98	Remainder of diseases of the respiratory system	J98	Remainder of diseases of the respiratory system
0052	1	5	1	1	1	E889	Remainder of endocrine, nutritional and metabolic diseases	F03	Mental and behavioural disorders	E88	Remainder of endocrine, nutritional and metabolic diseases	E88	Remainder of endocrine, nutritional and metabolic diseases	E88	Remainder of endocrine, nutritional and metabolic diseases	F03	Mental and behavioural disorders	F03	Mental and behavioural disorders	E88	Remainder of endocrine, nutritional and metabolic diseases	E88	Remainder of endocrine, nutritional and metabolic diseases	E88	Remainder of endocrine, nutritional and metabolic diseases	E88	Remainder of endocrine, nutritional and metabolic diseases
0053	1	1	0	0	1	P269	Certain conditions originating in the perinatal period	P26	Certain conditions originating in the perinatal period	P26	Certain conditions originating in the perinatal period	Q79	Congenital malformations, deformations and chromosomal abnormalities	P26	Certain conditions originating in the perinatal period	P26	Certain conditions originating in the perinatal period	P26	Certain conditions originating in the perinatal period	P26	Certain conditions originating in the perinatal period	P26	Certain conditions originating in the perinatal period	P26	Certain conditions originating in the perinatal period	P26	Certain conditions originating in the perinatal period
0054	2	1	0	0	1	P269	Certain conditions originating in the perinatal period	P29	Certain conditions originating in the perinatal period	P26	Certain conditions originating in the perinatal period	P26	Certain conditions originating in the perinatal period	P26	Certain conditions originating in the perinatal period	P26	Certain conditions originating in the perinatal period	P29	Certain conditions originating in the perinatal period	P26	Certain conditions originating in the perinatal period	P29	Certain conditions originating in the perinatal period	P26	Certain conditions originating in the perinatal period	P26	Certain conditions originating in the perinatal period
0055	2	4	0	0	1	I330	Other heart diseases	I38	Other heart diseases	I33	Other heart diseases	E46	Malnutrition	I33	Other heart diseases	I38	Other heart diseases	I38	Other heart diseases	I33	Other heart diseases	I38	Other heart diseases	A41	Septicaemia	I33	Other heart diseases
0056	1	4	1	1	0	I119	Hypertensive diseases	I11	Hypertensive diseases	I11	Hypertensive diseases	I11	Hypertensive diseases	I11	Hypertensive diseases	I11	Hypertensive diseases	I11	Hypertensive diseases	I11	Hypertensive diseases	I11	Hypertensive diseases	E14	Diabetes mellitus	E14	Diabetes mellitus
0057	2	1	0	0	1	P968	Certain conditions originating in the perinatal period	P91	Certain conditions originating in the perinatal period	P96	Certain conditions originating in the perinatal period	P96	Certain conditions originating in the perinatal period	P96	Certain conditions originating in the perinatal period	P91	Certain conditions originating in the perinatal period	P96	Certain conditions originating in the perinatal period	P29	Certain conditions originating in the perinatal period	P29	Certain conditions originating in the perinatal period	P91	Certain conditions originating in the perinatal period	P96	Certain conditions originating in the perinatal period
0058	2	2	1	0	1	V892	Transport accidents	X59	All other external causes	V89	Transport accidents	O99	Indirect obstetric deaths	X59	All other external causes	V89	Transport accidents	V89	Transport accidents	V89	Transport accidents	V89	Transport accidents	V89	Transport accidents	V89	Transport accidents
0060	1	1	0	0	1	Q349	Congenital malformations, deformations and chromosomal abnormalities	P28	Certain conditions originating in the perinatal period	Q34	Congenital malformations, deformations and chromosomal abnormalities	Q34	Congenital malformations, deformations and chromosomal abnormalities	Q34	Congenital malformations, deformations and chromosomal abnormalities	P28	Certain conditions originating in the perinatal period	P28	Certain conditions originating in the perinatal period	Q34	Congenital malformations, deformations and chromosomal abnormalities	Q34	Congenital malformations, deformations and chromosomal abnormalities	P28	Certain conditions originating in the perinatal period	Q34	Congenital malformations, deformations and chromosomal abnormalities
0061	1	4	1	1	0	J189	Pneumonia	J96	Remainder of diseases of the respiratory system	J18	Pneumonia	B24	Human immunodeficiency virus [HIV] disease	J18	Pneumonia	J18	Pneumonia	J18	Pneumonia	J18	Pneumonia	J18	Pneumonia	R99	Symptoms, signs and abnormal clinical and laboratory findings, not elsewhere classified	J18	Pneumonia
0062	2	4	1	1	0	J189	Pneumonia	A41	Septicaemia	J18	Pneumonia	J18	Pneumonia	J18	Pneumonia	A41	Septicaemia	A41	Septicaemia	J18	Pneumonia	A41	Septicaemia	A41	Septicaemia	J18	Pneumonia
0063	1	1	0	0	1	P073	Certain conditions originating in the perinatal period	P07	Certain conditions originating in the perinatal period	P07	Certain conditions originating in the perinatal period	P07	Certain conditions originating in the perinatal period	P07	Certain conditions originating in the perinatal period	P07	Certain conditions originating in the perinatal period	P07	Certain conditions originating in the perinatal period	P07	Certain conditions originating in the perinatal period	P07	Certain conditions originating in the perinatal period	P07	Certain conditions originating in the perinatal period	P07	Certain conditions originating in the perinatal period
0064	2	1	0	0	1	P269	Certain conditions originating in the perinatal period	P26	Certain conditions originating in the perinatal period	P26	Certain conditions originating in the perinatal period	Q33	Congenital malformations, deformations and chromosomal abnormalities	P26	Certain conditions originating in the perinatal period	P26	Certain conditions originating in the perinatal period	P26	Certain conditions originating in the perinatal period	P26	Certain conditions originating in the perinatal period	P26	Certain conditions originating in the perinatal period	P07	Certain conditions originating in the perinatal period	P26	Certain conditions originating in the perinatal period
0066	2	3	0	0	1	A162	Respiratory tuberculosis	A41	Septicaemia	A16	Respiratory tuberculosis	A16	Respiratory tuberculosis	A16	Respiratory tuberculosis	A16	Respiratory tuberculosis	A16	Respiratory tuberculosis	A16	Respiratory tuberculosis	A16	Respiratory tuberculosis	A41	Septicaemia	A16	Respiratory tuberculosis
0067	1	5	0	1	0	I110	Hypertensive diseases	I50	Other heart diseases	I11	Hypertensive diseases	I11	Hypertensive diseases	I11	Hypertensive diseases	I11	Hypertensive diseases	I11	Hypertensive diseases	I11	Hypertensive diseases	I11	Hypertensive diseases	I50	Other heart diseases	I11	Hypertensive diseases
0068	1	1	0	0	1	P072	Certain conditions originating in the perinatal period	P07	Certain conditions originating in the perinatal period	P07	Certain conditions originating in the perinatal period	P07	Certain conditions originating in the perinatal period	P07	Certain conditions originating in the perinatal period	P07	Certain conditions originating in the perinatal period	P07	Certain conditions originating in the perinatal period	P07	Certain conditions originating in the perinatal period	P07	Certain conditions originating in the perinatal period	P07	Certain conditions originating in the perinatal period	P07	Certain conditions originating in the perinatal period
0069	1	4	1	1	1	J440	Chronic lower respiratory diseases	J44	Chronic lower respiratory diseases	J44	Chronic lower respiratory diseases	J44	Chronic lower respiratory diseases	J44	Chronic lower respiratory diseases	J44	Chronic lower respiratory diseases	J44	Chronic lower respiratory diseases	J44	Chronic lower respiratory diseases	J44	Chronic lower respiratory diseases	J44	Chronic lower respiratory diseases	J44	Chronic lower respiratory diseases
0070	1	4	1	1	1	K709	Diseases of the liver	K76	Diseases of the liver	K70	Diseases of the liver	B18	Viral hepatitis	K70	Diseases of the liver	K70	Diseases of the liver	K70	Diseases of the liver	K70	Diseases of the liver	K70	Diseases of the liver	K70	Diseases of the liver	K70	Diseases of the liver
0071	2	5	1	1	1	I251	Ischaemic heart diseases	I50	Other heart diseases	I25	Ischaemic heart diseases	G20	Remainder of diseases of the nervous system	I25	Ischaemic heart diseases	I25	Ischaemic heart diseases	I25	Ischaemic heart diseases	I25	Ischaemic heart diseases	I25	Ischaemic heart diseases	I25	Ischaemic heart diseases	I25	Ischaemic heart diseases
0072	1	4	1	1	0	I251	Ischaemic heart diseases	I50	Other heart diseases	I25	Ischaemic heart diseases	I25	Ischaemic heart diseases	I25	Ischaemic heart diseases	I25	Ischaemic heart diseases	I25	Ischaemic heart diseases	I25	Ischaemic heart diseases	I25	Ischaemic heart diseases	I50	Other heart diseases	I25	Ischaemic heart diseases
0073	1	3	1	0	0	C189	Malignant neoplasm of colon, rectum and anus	K72	Diseases of the liver	C80	Remainder of malignant neoplasms	C18	Malignant neoplasm of colon, rectum and anus	C18	Malignant neoplasm of colon, rectum and anus	C18	Malignant neoplasm of colon, rectum and anus	C18	Malignant neoplasm of colon, rectum and anus	E87	Remainder of endocrine, nutritional and metabolic diseases	C18	Malignant neoplasm of colon, rectum and anus	C18	Malignant neoplasm of colon, rectum and anus	C18	Malignant neoplasm of colon, rectum and anus
0074	1	4	0	1	0	C20	Malignant neoplasm of colon, rectum and anus	K62	Remainder of diseases of the digestive system	C80	Remainder of malignant neoplasms	C20	Malignant neoplasm of colon, rectum and anus	C20	Malignant neoplasm of colon, rectum and anus	C20	Malignant neoplasm of colon, rectum and anus	C20	Malignant neoplasm of colon, rectum and anus	C20	Malignant neoplasm of colon, rectum and anus	C20	Malignant neoplasm of colon, rectum and anus	C20	Malignant neoplasm of colon, rectum and anus	C20	Malignant neoplasm of colon, rectum and anus
0075	2	5	0	1	0	J189	Pneumonia	A41	Septicaemia	J18	Pneumonia	I64	Cerebrovascular diseases	J18	Pneumonia	A41	Septicaemia	A41	Septicaemia	N17	Remainder of diseases of the genitourinary system	A41	Septicaemia	A41	Septicaemia	J18	Pneumonia
0076	2	3	1	1	0	C189	Malignant neoplasm of colon, rectum and anus	I50	Other heart diseases	C80	Remainder of malignant neoplasms	C18	Malignant neoplasm of colon, rectum and anus	C18	Malignant neoplasm of colon, rectum and anus	I50	Other heart diseases	I50	Other heart diseases	C18	Malignant neoplasm of colon, rectum and anus	C18	Malignant neoplasm of colon, rectum and anus	C18	Malignant neoplasm of colon, rectum and anus	C18	Malignant neoplasm of colon, rectum and anus
0077	1	3	1	1	1	I119	Hypertensive diseases	E66	Remainder of endocrine, nutritional and metabolic diseases	I11	Hypertensive diseases	I11	Hypertensive diseases	I11	Hypertensive diseases	I11	Hypertensive diseases	I11	Hypertensive diseases	I11	Hypertensive diseases	I11	Hypertensive diseases	I11	Hypertensive diseases	E66	Remainder of endocrine, nutritional and metabolic diseases
0078	2	1	0	0	1	P219	Certain conditions originating in the perinatal period	P29	Certain conditions originating in the perinatal period	P21	Certain conditions originating in the perinatal period	Q33	Congenital malformations, deformations and chromosomal abnormalities	P21	Certain conditions originating in the perinatal period	P29	Certain conditions originating in the perinatal period	P29	Certain conditions originating in the perinatal period	P21	Certain conditions originating in the perinatal period	P21	Certain conditions originating in the perinatal period	P29	Certain conditions originating in the perinatal period	P21	Certain conditions originating in the perinatal period
0079	1	4	1	1	0	C950	Leukaemia	M25	Diseases of the musculoskeletal system and connective tissue	C95	Leukaemia	C95	Leukaemia	C95	Leukaemia	C95	Leukaemia	C95	Leukaemia	J18	Pneumonia	C95	Leukaemia	J18	Pneumonia	C95	Leukaemia
0080	2	5	0	1	0	I251	Ischaemic heart diseases	I50	Other heart diseases	I25	Ischaemic heart diseases	I25	Ischaemic heart diseases	I25	Ischaemic heart diseases	I25	Ischaemic heart diseases	I25	Ischaemic heart diseases	I25	Ischaemic heart diseases	I25	Ischaemic heart diseases	I25	Ischaemic heart diseases	I25	Ischaemic heart diseases
0081	2	3	1	1	1	C56	Malignant neoplasm of ovary	E88	Remainder of endocrine, nutritional and metabolic diseases	C80	Remainder of malignant neoplasms	C56	Malignant neoplasm of ovary	C56	Malignant neoplasm of ovary	E88	Remainder of endocrine, nutritional and metabolic diseases	C56	Malignant neoplasm of ovary	E88	Remainder of endocrine, nutritional and metabolic diseases	C56	Malignant neoplasm of ovary	C56	Malignant neoplasm of ovary	C56	Malignant neoplasm of ovary
0082	1	3	1	1	1	K703	Diseases of the liver	K74	Diseases of the liver	K70	Diseases of the liver	B18	Viral hepatitis	K70	Diseases of the liver	K70	Diseases of the liver	K70	Diseases of the liver	K70	Diseases of the liver	K70	Diseases of the liver	K74	Diseases of the liver	K70	Diseases of the liver
0083	1	4	1	1	1	I251	Ischaemic heart diseases	N18	Remainder of diseases of the genitourinary system	I25	Ischaemic heart diseases	C80	Remainder of malignant neoplasms	I25	Ischaemic heart diseases	N18	Remainder of diseases of the genitourinary system	I25	Ischaemic heart diseases	N18	Remainder of diseases of the genitourinary system	N18	Remainder of diseases of the genitourinary system	I25	Ischaemic heart diseases	I25	Ischaemic heart diseases
0084	1	3	1	1	0	C499	Remainder of malignant neoplasms	N18	Remainder of diseases of the genitourinary system	C80	Remainder of malignant neoplasms	C49	Remainder of malignant neoplasms	C49	Remainder of malignant neoplasms	C49	Remainder of malignant neoplasms	C49	Remainder of malignant neoplasms	C49	Remainder of malignant neoplasms	C49	Remainder of malignant neoplasms	N18	Remainder of diseases of the genitourinary system	C49	Remainder of malignant neoplasms
0085	1	4	1	1	1	V494	Transport accidents	X59	All other external causes	V49	Transport accidents	C80	Remainder of malignant neoplasms	X59	All other external causes	V49	Transport accidents	V49	Transport accidents	Y86	All other external causes	V49	Transport accidents	X59	All other external causes	I25	Ischaemic heart diseases
0086	1	2	1	0	1	V476	Transport accidents	X59	All other external causes	V47	Transport accidents	V47	Transport accidents	X59	All other external causes	V47	Transport accidents	V47	Transport accidents	V47	Transport accidents	V47	Transport accidents	V47	Transport accidents	V47	Transport accidents
0087	1	2	1	0	1	V892	Transport accidents	X59	All other external causes	V89	Transport accidents	V89	Transport accidents	X59	All other external causes	V89	Transport accidents	V89	Transport accidents	Y86	All other external causes	V89	Transport accidents	V89	Transport accidents	V89	Transport accidents
0089	2	4	1	1	0	C509	Malignant neoplasm of breast	N63	Remainder of diseases of the genitourinary system	C80	Remainder of malignant neoplasms	C50	Malignant neoplasm of breast	C50	Malignant neoplasm of breast	I50	Other heart diseases	C50	Malignant neoplasm of breast	C50	Malignant neoplasm of breast	C50	Malignant neoplasm of breast	C50	Malignant neoplasm of breast	C50	Malignant neoplasm of breast
0090	2	4	0	0	1	A419	Septicaemia	N18	Remainder of diseases of the genitourinary system	A41	Septicaemia	A41	Septicaemia	A41	Septicaemia	A41	Septicaemia	A41	Septicaemia	A41	Septicaemia	A41	Septicaemia	N18	Remainder of diseases of the genitourinary system	N18	Remainder of diseases of the genitourinary system
0091	1	4	0	1	0	C64	Remainder of malignant neoplasms	N19	Remainder of diseases of the genitourinary system	C80	Remainder of malignant neoplasms	I25	Ischaemic heart diseases	C64	Remainder of malignant neoplasms	C64	Remainder of malignant neoplasms	C64	Remainder of malignant neoplasms	C64	Remainder of malignant neoplasms	C64	Remainder of malignant neoplasms	C64	Remainder of malignant neoplasms	C64	Remainder of malignant neoplasms
0092	1	1	0	0	1	P010	Certain conditions originating in the perinatal period	P07	Certain conditions originating in the perinatal period	P01	Certain conditions originating in the perinatal period	P59	Certain conditions originating in the perinatal period	P01	Certain conditions originating in the perinatal period	P01	Certain conditions originating in the perinatal period	P01	Certain conditions originating in the perinatal period	P01	Certain conditions originating in the perinatal period	P01	Certain conditions originating in the perinatal period	P07	Certain conditions originating in the perinatal period	P01	Certain conditions originating in the perinatal period
0093	2	1	0	0	1	Q792	Congenital malformations, deformations and chromosomal abnormalities	P07	Certain conditions originating in the perinatal period	Q79	Congenital malformations, deformations and chromosomal abnormalities	Q79	Congenital malformations, deformations and chromosomal abnormalities	Q79	Congenital malformations, deformations and chromosomal abnormalities	P07	Certain conditions originating in the perinatal period	P07	Certain conditions originating in the perinatal period	Q79	Congenital malformations, deformations and chromosomal abnormalities	Q79	Congenital malformations, deformations and chromosomal abnormalities	P07	Certain conditions originating in the perinatal period	Q79	Congenital malformations, deformations and chromosomal abnormalities
0094	2	4	1	0	1	A419	Septicaemia	A41	Septicaemia	A41	Septicaemia	J18	Pneumonia	A41	Septicaemia	A41	Septicaemia	A41	Septicaemia	A41	Septicaemia	A41	Septicaemia	K92	Remainder of diseases of the digestive system	A41	Septicaemia
0095	1	5	1	1	1	J189	Pneumonia	A41	Septicaemia	J18	Pneumonia	A41	Septicaemia	J18	Pneumonia	A41	Septicaemia	J18	Pneumonia	J18	Pneumonia	A41	Septicaemia	A41	Septicaemia	J18	Pneumonia
0096	1	5	0	1	0	I251	Ischaemic heart diseases	R07	Symptoms, signs and abnormal clinical and laboratory findings, not elsewhere classified	I25	Ischaemic heart diseases	I25	Ischaemic heart diseases	I25	Ischaemic heart diseases	I25	Ischaemic heart diseases	I25	Ischaemic heart diseases	I25	Ischaemic heart diseases	I25	Ischaemic heart diseases	R99	Symptoms, signs and abnormal clinical and laboratory findings, not elsewhere classified	I25	Ischaemic heart diseases
0097	1	4	1	1	0	C809	Remainder of malignant neoplasms	C80	Remainder of malignant neoplasms	C80	Remainder of malignant neoplasms	C80	Remainder of malignant neoplasms	C80	Remainder of malignant neoplasms	C80	Remainder of malignant neoplasms	C80	Remainder of malignant neoplasms	C80	Remainder of malignant neoplasms	C80	Remainder of malignant neoplasms	C80	Remainder of malignant neoplasms	C80	Remainder of malignant neoplasms
0098	1	4	1	1	1	N185	Remainder of diseases of the genitourinary system	J96	Remainder of diseases of the respiratory system	N18	Remainder of diseases of the genitourinary system	I21	Ischaemic heart diseases	N18	Remainder of diseases of the genitourinary system	N18	Remainder of diseases of the genitourinary system	N18	Remainder of diseases of the genitourinary system	N18	Remainder of diseases of the genitourinary system	N18	Remainder of diseases of the genitourinary system	N18	Remainder of diseases of the genitourinary system	N18	Remainder of diseases of the genitourinary system
0099	2	3	1	0	1	N390	Remainder of diseases of the genitourinary system	A41	Septicaemia	N39	Remainder of diseases of the genitourinary system	N39	Remainder of diseases of the genitourinary system	N39	Remainder of diseases of the genitourinary system	A41	Septicaemia	A41	Septicaemia	N39	Remainder of diseases of the genitourinary system	N39	Remainder of diseases of the genitourinary system	N39	Remainder of diseases of the genitourinary system	N39	Remainder of diseases of the genitourinary system
0100	1	2	1	0	1	A327	Remainder of certain infectious and parasitic diseases	A09	Diarrhoea and gastroenteritis of presumed infectious origin	A32	Remainder of certain infectious and parasitic diseases	A32	Remainder of certain infectious and parasitic diseases	A32	Remainder of certain infectious and parasitic diseases	A32	Remainder of certain infectious and parasitic diseases	A32	Remainder of certain infectious and parasitic diseases	A41	Septicaemia	A32	Remainder of certain infectious and parasitic diseases	A32	Remainder of certain infectious and parasitic diseases	A32	Remainder of certain infectious and parasitic diseases
0101	1	5	1	1	0	I219	Ischaemic heart diseases	I21	Ischaemic heart diseases	I21	Ischaemic heart diseases	I21	Ischaemic heart diseases	I21	Ischaemic heart diseases	I21	Ischaemic heart diseases	I21	Ischaemic heart diseases	I21	Ischaemic heart diseases	I21	Ischaemic heart diseases	I21	Ischaemic heart diseases	I21	Ischaemic heart diseases
0102	2	5	0	1	0	G309	Alzheimer's disease	J96	Remainder of diseases of the respiratory system	G30	Alzheimer's disease	I42	Other heart diseases	G30	Alzheimer's disease	G30	Alzheimer's disease	G30	Alzheimer's disease	G30	Alzheimer's disease	G30	Alzheimer's disease	R99	Symptoms, signs and abnormal clinical and laboratory findings, not elsewhere classified	G30	Alzheimer's disease
0103	2	5	0	1	0	I251	Ischaemic heart diseases	R99	Symptoms, signs and abnormal clinical and laboratory findings, not elsewhere classified	I25	Ischaemic heart diseases	E11	Diabetes mellitus	I25	Ischaemic heart diseases	I25	Ischaemic heart diseases	I25	Ischaemic heart diseases	I25	Ischaemic heart diseases	I25	Ischaemic heart diseases	R99	Symptoms, signs and abnormal clinical and laboratory findings, not elsewhere classified	I25	Ischaemic heart diseases
0105	1	3	1	1	1	J449	Chronic lower respiratory diseases	J84	Remainder of diseases of the respiratory system	J44	Chronic lower respiratory diseases	J44	Chronic lower respiratory diseases	J44	Chronic lower respiratory diseases	J84	Remainder of diseases of the respiratory system	J44	Chronic lower respiratory diseases	J84	Remainder of diseases of the respiratory system	J84	Remainder of diseases of the respiratory system	J44	Chronic lower respiratory diseases	J44	Chronic lower respiratory diseases
0106	1	4	1	1	1	K703	Diseases of the liver	C61	Malignant neoplasm of prostate	K70	Diseases of the liver	I77	Remainder of diseases of the circulatory system	K70	Diseases of the liver	K70	Diseases of the liver	K70	Diseases of the liver	K70	Diseases of the liver	K70	Diseases of the liver	K70	Diseases of the liver	K70	Diseases of the liver
0107	2	4	1	1	1	I629	Cerebrovascular diseases	J96	Remainder of diseases of the respiratory system	I62	Cerebrovascular diseases	A41	Septicaemia	I62	Cerebrovascular diseases	I62	Cerebrovascular diseases	I62	Cerebrovascular diseases	I69	Cerebrovascular diseases	I62	Cerebrovascular diseases	J96	Remainder of diseases of the respiratory system	I62	Cerebrovascular diseases
0108	1	3	1	1	1	I250	Ischaemic heart diseases	I25	Ischaemic heart diseases	I25	Ischaemic heart diseases	I25	Ischaemic heart diseases	I25	Ischaemic heart diseases	I25	Ischaemic heart diseases	I25	Ischaemic heart diseases	I25	Ischaemic heart diseases	I25	Ischaemic heart diseases	I25	Ischaemic heart diseases	I25	Ischaemic heart diseases
0109	2	5	0	1	0	C259	Malignant neoplasm of pancreas	J96	Remainder of diseases of the respiratory system	C80	Remainder of malignant neoplasms	C25	Malignant neoplasm of pancreas	C25	Malignant neoplasm of pancreas	C25	Malignant neoplasm of pancreas	C25	Malignant neoplasm of pancreas	C25	Malignant neoplasm of pancreas	C25	Malignant neoplasm of pancreas	J96	Remainder of diseases of the respiratory system	C25	Malignant neoplasm of pancreas
0110	1	4	1	0	0	I251	Ischaemic heart diseases	K55	Remainder of diseases of the digestive system	I25	Ischaemic heart diseases	I25	Ischaemic heart diseases	I25	Ischaemic heart diseases	K55	Remainder of diseases of the digestive system	I25	Ischaemic heart diseases	I25	Ischaemic heart diseases	I25	Ischaemic heart diseases	I25	Ischaemic heart diseases	I25	Ischaemic heart diseases
0111	1	2	1	1	1	C119	Malignant neoplasm of lip, oral cavity and pharynx	J69	Remainder of diseases of the respiratory system	C80	Remainder of malignant neoplasms	C11	Malignant neoplasm of lip, oral cavity and pharynx	C11	Malignant neoplasm of lip, oral cavity and pharynx	C11	Malignant neoplasm of lip, oral cavity and pharynx	C11	Malignant neoplasm of lip, oral cavity and pharynx	J69	Remainder of diseases of the respiratory system	C11	Malignant neoplasm of lip, oral cavity and pharynx	C11	Malignant neoplasm of lip, oral cavity and pharynx	C11	Malignant neoplasm of lip, oral cavity and pharynx
0112	1	5	1	1	1	I110	Hypertensive diseases	I50	Other heart diseases	I11	Hypertensive diseases	E11	Diabetes mellitus	I11	Hypertensive diseases	I11	Hypertensive diseases	I11	Hypertensive diseases	I11	Hypertensive diseases	I11	Hypertensive diseases	I10	Hypertensive diseases	I11	Hypertensive diseases
0113	1	5	1	1	0	I219	Ischaemic heart diseases	I21	Ischaemic heart diseases	I21	Ischaemic heart diseases	I21	Ischaemic heart diseases	I21	Ischaemic heart diseases	I21	Ischaemic heart diseases	I21	Ischaemic heart diseases	I25	Ischaemic heart diseases	I21	Ischaemic heart diseases	I25	Ischaemic heart diseases	I21	Ischaemic heart diseases
0114	2	5	1	1	0	I709	Atherosclerosis	H02	Diseases of the eye and adnexa	I70	Atherosclerosis	C90	Multiple myeloma and malignant plasma cell neoplasms	I70	Atherosclerosis	I49	Other heart diseases	I70	Atherosclerosis	I70	Atherosclerosis	I70	Atherosclerosis	I70	Atherosclerosis	I70	Atherosclerosis
0115	2	5	1	1	1	N390	Remainder of diseases of the genitourinary system	A41	Septicaemia	N39	Remainder of diseases of the genitourinary system	N39	Remainder of diseases of the genitourinary system	N39	Remainder of diseases of the genitourinary system	A41	Septicaemia	N39	Remainder of diseases of the genitourinary system	E88	Remainder of endocrine, nutritional and metabolic diseases	E88	Remainder of endocrine, nutritional and metabolic diseases	N39	Remainder of diseases of the genitourinary system	N39	Remainder of diseases of the genitourinary system
0116	1	1	0	0	1	P010	Certain conditions originating in the perinatal period	P07	Certain conditions originating in the perinatal period	P01	Certain conditions originating in the perinatal period	P01	Certain conditions originating in the perinatal period	P01	Certain conditions originating in the perinatal period	P01	Certain conditions originating in the perinatal period	P01	Certain conditions originating in the perinatal period	P01	Certain conditions originating in the perinatal period	P01	Certain conditions originating in the perinatal period	P07	Certain conditions originating in the perinatal period	P01	Certain conditions originating in the perinatal period
0117	1	2	1	0	1	I710	Remainder of diseases of the circulatory system	I71	Remainder of diseases of the circulatory system	I71	Remainder of diseases of the circulatory system	I71	Remainder of diseases of the circulatory system	I71	Remainder of diseases of the circulatory system	I71	Remainder of diseases of the circulatory system	I71	Remainder of diseases of the circulatory system	I71	Remainder of diseases of the circulatory system	I71	Remainder of diseases of the circulatory system	I71	Remainder of diseases of the circulatory system	I71	Remainder of diseases of the circulatory system
0118	1	4	1	1	1	I214	Ischaemic heart diseases	A04	Other intestinal infectious diseases	I21	Ischaemic heart diseases	I64	Cerebrovascular diseases	I21	Ischaemic heart diseases	A04	Other intestinal infectious diseases	I21	Ischaemic heart diseases	I25	Ischaemic heart diseases	A41	Septicaemia	I21	Ischaemic heart diseases	I21	Ischaemic heart diseases
0119	1	4	1	1	1	I619	Cerebrovascular diseases	I61	Cerebrovascular diseases	I61	Cerebrovascular diseases	C64	Remainder of malignant neoplasms	I61	Cerebrovascular diseases	I61	Cerebrovascular diseases	I61	Cerebrovascular diseases	I69	Cerebrovascular diseases	I61	Cerebrovascular diseases	I10	Hypertensive diseases	I61	Cerebrovascular diseases
0120	1	2	1	0	1	D571	Anaemias	M25	Diseases of the musculoskeletal system and connective tissue	D57	Anaemias	V29	Transport accidents	D57	Anaemias	D57	Anaemias	D57	Anaemias	D57	Anaemias	D57	Anaemias	R99	Symptoms, signs and abnormal clinical and laboratory findings, not elsewhere classified	D57	Anaemias
0121	1	3	1	0	1	A099	Diarrhoea and gastroenteritis of presumed infectious origin	K65	Remainder of diseases of the digestive system	A09	Diarrhoea and gastroenteritis of presumed infectious origin	A09	Diarrhoea and gastroenteritis of presumed infectious origin	A09	Diarrhoea and gastroenteritis of presumed infectious origin	K65	Remainder of diseases of the digestive system	K65	Remainder of diseases of the digestive system	K65	Remainder of diseases of the digestive system	K65	Remainder of diseases of the digestive system	K65	Remainder of diseases of the digestive system	F10	Mental and behavioural disorders due to psychoactive substance use
0122	2	2	1	0	1	I619	Cerebrovascular diseases	R99	Symptoms, signs and abnormal clinical and laboratory findings, not elsewhere classified	I61	Cerebrovascular diseases	I61	Cerebrovascular diseases	I61	Cerebrovascular diseases	I61	Cerebrovascular diseases	I61	Cerebrovascular diseases	I69	Cerebrovascular diseases	I61	Cerebrovascular diseases	I61	Cerebrovascular diseases	I61	Cerebrovascular diseases
0123	2	2	0	0	1	O268	Other direct obstetric deaths	O26	Other direct obstetric deaths	O26	Other direct obstetric deaths	O26	Other direct obstetric deaths	O26	Other direct obstetric deaths	O26	Other direct obstetric deaths	O26	Other direct obstetric deaths	O26	Other direct obstetric deaths	O26	Other direct obstetric deaths	O26	Other direct obstetric deaths	O26	Other direct obstetric deaths
0124	2	4	1	1	0	N390	Remainder of diseases of the genitourinary system	A41	Septicaemia	N39	Remainder of diseases of the genitourinary system	N39	Remainder of diseases of the genitourinary system	N39	Remainder of diseases of the genitourinary system	A41	Septicaemia	N39	Remainder of diseases of the genitourinary system	N39	Remainder of diseases of the genitourinary system	N39	Remainder of diseases of the genitourinary system	N39	Remainder of diseases of the genitourinary system	N39	Remainder of diseases of the genitourinary system
0125	1	2	1	0	1	V892	Transport accidents	X59	All other external causes	V89	Transport accidents	V89	Transport accidents	X59	All other external causes	V89	Transport accidents	V89	Transport accidents	V89	Transport accidents	V89	Transport accidents	V89	Transport accidents	V89	Transport accidents
0126	2	2	0	0	1	O961	Remainder of pregnancy, childbirth and the puerperium	O96	Remainder of pregnancy, childbirth and the puerperium	O96	Remainder of pregnancy, childbirth and the puerperium	O96	Remainder of pregnancy, childbirth and the puerperium	O96	Remainder of pregnancy, childbirth and the puerperium	O96	Remainder of pregnancy, childbirth and the puerperium	O96	Remainder of pregnancy, childbirth and the puerperium	O96	Remainder of pregnancy, childbirth and the puerperium	O96	Remainder of pregnancy, childbirth and the puerperium	O96	Remainder of pregnancy, childbirth and the puerperium	O96	Remainder of pregnancy, childbirth and the puerperium
0127	2	3	1	0	1	K509	Remainder of diseases of the digestive system	R10	Symptoms, signs and abnormal clinical and laboratory findings, not elsewhere classified	K50	Remainder of diseases of the digestive system	K50	Remainder of diseases of the digestive system	K50	Remainder of diseases of the digestive system	K50	Remainder of diseases of the digestive system	K50	Remainder of diseases of the digestive system	K50	Remainder of diseases of the digestive system	K50	Remainder of diseases of the digestive system	K50	Remainder of diseases of the digestive system	K50	Remainder of diseases of the digestive system
0128	2	1	0	0	1	P072	Certain conditions originating in the perinatal period	P07	Certain conditions originating in the perinatal period	P07	Certain conditions originating in the perinatal period	Q79	Congenital malformations, deformations and chromosomal abnormalities	P07	Certain conditions originating in the perinatal period	P07	Certain conditions originating in the perinatal period	P07	Certain conditions originating in the perinatal period	P07	Certain conditions originating in the perinatal period	P07	Certain conditions originating in the perinatal period	P07	Certain conditions originating in the perinatal period	P07	Certain conditions originating in the perinatal period
0129	2	4	1	1	0	I110	Hypertensive diseases	I50	Other heart diseases	I11	Hypertensive diseases	I11	Hypertensive diseases	I11	Hypertensive diseases	I11	Hypertensive diseases	I11	Hypertensive diseases	I11	Hypertensive diseases	I11	Hypertensive diseases	I50	Other heart diseases	I11	Hypertensive diseases
0130	1	4	0	1	0	C221	Malignant neoplasm of liver and intrahepatic bile ducts	A49	Remainder of certain infectious and parasitic diseases	C80	Remainder of malignant neoplasms	J84	Remainder of diseases of the respiratory system	C22	Malignant neoplasm of liver and intrahepatic bile ducts	A49	Remainder of certain infectious and parasitic diseases	C22	Malignant neoplasm of liver and intrahepatic bile ducts	C22	Malignant neoplasm of liver and intrahepatic bile ducts	C22	Malignant neoplasm of liver and intrahepatic bile ducts	N17	Remainder of diseases of the genitourinary system	C22	Malignant neoplasm of liver and intrahepatic bile ducts
0131	2	3	1	1	1	C56	Malignant neoplasm of ovary	R10	Symptoms, signs and abnormal clinical and laboratory findings, not elsewhere classified	C80	Remainder of malignant neoplasms	C56	Malignant neoplasm of ovary	C56	Malignant neoplasm of ovary	C56	Malignant neoplasm of ovary	C56	Malignant neoplasm of ovary	C56	Malignant neoplasm of ovary	C56	Malignant neoplasm of ovary	J96	Remainder of diseases of the respiratory system	C56	Malignant neoplasm of ovary
0132	1	4	1	1	1	J189	Pneumonia	I50	Other heart diseases	J18	Pneumonia	J18	Pneumonia	J18	Pneumonia	I50	Other heart diseases	I50	Other heart diseases	J18	Pneumonia	I50	Other heart diseases	J18	Pneumonia	J18	Pneumonia
0133	1	4	1	0	0	I632	Cerebrovascular diseases	I64	Cerebrovascular diseases	I63	Cerebrovascular diseases	I63	Cerebrovascular diseases	I63	Cerebrovascular diseases	I63	Cerebrovascular diseases	I63	Cerebrovascular diseases	I64	Cerebrovascular diseases	I63	Cerebrovascular diseases	I63	Cerebrovascular diseases	I63	Cerebrovascular diseases
0134	1	4	1	1	1	C719	Malignant neoplasm of meninges, brain and other parts of central nervous system	R56	Symptoms, signs and abnormal clinical and laboratory findings, not elsewhere classified	C80	Remainder of malignant neoplasms	C71	Malignant neoplasm of meninges, brain and other parts of central nervous system	C71	Malignant neoplasm of meninges, brain and other parts of central nervous system	C71	Malignant neoplasm of meninges, brain and other parts of central nervous system	C71	Malignant neoplasm of meninges, brain and other parts of central nervous system	C71	Malignant neoplasm of meninges, brain and other parts of central nervous system	C71	Malignant neoplasm of meninges, brain and other parts of central nervous system	C71	Malignant neoplasm of meninges, brain and other parts of central nervous system	C71	Malignant neoplasm of meninges, brain and other parts of central nervous system
0135	2	4	1	0	0	I119	Hypertensive diseases	I64	Cerebrovascular diseases	I11	Hypertensive diseases	I11	Hypertensive diseases	I11	Hypertensive diseases	I64	Cerebrovascular diseases	I11	Hypertensive diseases	I69	Cerebrovascular diseases	I11	Hypertensive diseases	I11	Hypertensive diseases	E14	Diabetes mellitus
0136	2	4	1	1	1	G318	Remainder of diseases of the nervous system	E46	Malnutrition	G31	Remainder of diseases of the nervous system	A41	Septicaemia	G31	Remainder of diseases of the nervous system	G31	Remainder of diseases of the nervous system	G31	Remainder of diseases of the nervous system	G31	Remainder of diseases of the nervous system	F05	Mental and behavioural disorders	G31	Remainder of diseases of the nervous system	G31	Remainder of diseases of the nervous system
0138	2	4	1	1	1	I219	Ischaemic heart diseases	R07	Symptoms, signs and abnormal clinical and laboratory findings, not elsewhere classified	I21	Ischaemic heart diseases	G70	Remainder of diseases of the nervous system	I21	Ischaemic heart diseases	I21	Ischaemic heart diseases	I21	Ischaemic heart diseases	I25	Ischaemic heart diseases	I21	Ischaemic heart diseases	I46	Other heart diseases	I21	Ischaemic heart diseases
0139	1	3	1	0	1	E668	Remainder of endocrine, nutritional and metabolic diseases	I11	Hypertensive diseases	E66	Remainder of endocrine, nutritional and metabolic diseases	E11	Diabetes mellitus	E66	Remainder of endocrine, nutritional and metabolic diseases	I11	Hypertensive diseases	E66	Remainder of endocrine, nutritional and metabolic diseases	E66	Remainder of endocrine, nutritional and metabolic diseases	E66	Remainder of endocrine, nutritional and metabolic diseases	E66	Remainder of endocrine, nutritional and metabolic diseases	E66	Remainder of endocrine, nutritional and metabolic diseases
0140	2	3	1	0	1	A047	Other intestinal infectious diseases	A09	Diarrhoea and gastroenteritis of presumed infectious origin	A04	Other intestinal infectious diseases	A04	Other intestinal infectious diseases	A04	Other intestinal infectious diseases	A09	Diarrhoea and gastroenteritis of presumed infectious origin	A09	Diarrhoea and gastroenteritis of presumed infectious origin	A09	Diarrhoea and gastroenteritis of presumed infectious origin	A09	Diarrhoea and gastroenteritis of presumed infectious origin	A09	Diarrhoea and gastroenteritis of presumed infectious origin	A04	Other intestinal infectious diseases
0141	1	2	0	0	1	J189	Pneumonia	J18	Pneumonia	J18	Pneumonia	C84	Non-Hodgkin's lymphoma	J18	Pneumonia	J18	Pneumonia	J18	Pneumonia	J18	Pneumonia	J18	Pneumonia	E66	Remainder of endocrine, nutritional and metabolic diseases	E66	Remainder of endocrine, nutritional and metabolic diseases
0142	2	4	0	1	0	D469	Remainder of neoplasms	I50	Other heart diseases	D48	Remainder of neoplasms	D46	Remainder of neoplasms	D46	Remainder of neoplasms	I50	Other heart diseases	D46	Remainder of neoplasms	I50	Other heart diseases	D46	Remainder of neoplasms	I50	Other heart diseases	D46	Remainder of neoplasms
0143	1	2	1	0	1	I119	Hypertensive diseases	E66	Remainder of endocrine, nutritional and metabolic diseases	I11	Hypertensive diseases	I11	Hypertensive diseases	I11	Hypertensive diseases	I11	Hypertensive diseases	I11	Hypertensive diseases	I11	Hypertensive diseases	I11	Hypertensive diseases	I11	Hypertensive diseases	E66	Remainder of endocrine, nutritional and metabolic diseases
0144	1	3	1	0	1	E872	Remainder of endocrine, nutritional and metabolic diseases	A41	Septicaemia	E87	Remainder of endocrine, nutritional and metabolic diseases	E87	Remainder of endocrine, nutritional and metabolic diseases	E87	Remainder of endocrine, nutritional and metabolic diseases	A41	Septicaemia	E87	Remainder of endocrine, nutritional and metabolic diseases	E87	Remainder of endocrine, nutritional and metabolic diseases	E87	Remainder of endocrine, nutritional and metabolic diseases	E87	Remainder of endocrine, nutritional and metabolic diseases	E87	Remainder of endocrine, nutritional and metabolic diseases
0145	1	4	1	1	1	I219	Ischaemic heart diseases	I10	Hypertensive diseases	I21	Ischaemic heart diseases	I21	Ischaemic heart diseases	I21	Ischaemic heart diseases	I21	Ischaemic heart diseases	I21	Ischaemic heart diseases	I21	Ischaemic heart diseases	I21	Ischaemic heart diseases	I21	Ischaemic heart diseases	I21	Ischaemic heart diseases
0146	1	3	1	0	1	C349	Malignant neoplasm of trachea, bronchus and lung	C34	Malignant neoplasm of trachea, bronchus and lung	C80	Remainder of malignant neoplasms	F10	Mental and behavioural disorders due to psychoactive substance use	C34	Malignant neoplasm of trachea, bronchus and lung	C34	Malignant neoplasm of trachea, bronchus and lung	C34	Malignant neoplasm of trachea, bronchus and lung	A41	Septicaemia	C34	Malignant neoplasm of trachea, bronchus and lung	A41	Septicaemia	C34	Malignant neoplasm of trachea, bronchus and lung
0147	2	5	1	1	1	A499	Remainder of certain infectious and parasitic diseases	J96	Remainder of diseases of the respiratory system	A49	Remainder of certain infectious and parasitic diseases	A49	Remainder of certain infectious and parasitic diseases	A49	Remainder of certain infectious and parasitic diseases	A49	Remainder of certain infectious and parasitic diseases	A49	Remainder of certain infectious and parasitic diseases	A49	Remainder of certain infectious and parasitic diseases	A49	Remainder of certain infectious and parasitic diseases	R99	Symptoms, signs and abnormal clinical and laboratory findings, not elsewhere classified	A49	Remainder of certain infectious and parasitic diseases
0148	2	4	1	1	1	I629	Cerebrovascular diseases	I62	Cerebrovascular diseases	I62	Cerebrovascular diseases	I62	Cerebrovascular diseases	I62	Cerebrovascular diseases	I62	Cerebrovascular diseases	I62	Cerebrovascular diseases	I69	Cerebrovascular diseases	I62	Cerebrovascular diseases	I10	Hypertensive diseases	I62	Cerebrovascular diseases
0149	1	1	0	0	1	Q913	Congenital malformations, deformations and chromosomal abnormalities	P29	Certain conditions originating in the perinatal period	Q91	Congenital malformations, deformations and chromosomal abnormalities	Q91	Congenital malformations, deformations and chromosomal abnormalities	Q91	Congenital malformations, deformations and chromosomal abnormalities	P29	Certain conditions originating in the perinatal period	Q91	Congenital malformations, deformations and chromosomal abnormalities	Q91	Congenital malformations, deformations and chromosomal abnormalities	Q91	Congenital malformations, deformations and chromosomal abnormalities	Q91	Congenital malformations, deformations and chromosomal abnormalities	Q91	Congenital malformations, deformations and chromosomal abnormalities
0150	1	4	0	1	0	C61	Malignant neoplasm of prostate	R33	Symptoms, signs and abnormal clinical and laboratory findings, not elsewhere classified	C80	Remainder of malignant neoplasms	C61	Malignant neoplasm of prostate	C61	Malignant neoplasm of prostate	C61	Malignant neoplasm of prostate	C61	Malignant neoplasm of prostate	C61	Malignant neoplasm of prostate	C61	Malignant neoplasm of prostate	R99	Symptoms, signs and abnormal clinical and laboratory findings, not elsewhere classified	C61	Malignant neoplasm of prostate
0151	1	3	1	0	0	I219	Ischaemic heart diseases	I21	Ischaemic heart diseases	I21	Ischaemic heart diseases	V58	Transport accidents	I21	Ischaemic heart diseases	I21	Ischaemic heart diseases	I21	Ischaemic heart diseases	I25	Ischaemic heart diseases	I21	Ischaemic heart diseases	I21	Ischaemic heart diseases	I21	Ischaemic heart diseases
0152	1	3	1	0	0	I219	Ischaemic heart diseases	I21	Ischaemic heart diseases	I21	Ischaemic heart diseases	I21	Ischaemic heart diseases	I21	Ischaemic heart diseases	I21	Ischaemic heart diseases	I21	Ischaemic heart diseases	I25	Ischaemic heart diseases	I21	Ischaemic heart diseases	I25	Ischaemic heart diseases	I21	Ischaemic heart diseases
0153	1	1	1	0	1	P072	Certain conditions originating in the perinatal period	P07	Certain conditions originating in the perinatal period	P07	Certain conditions originating in the perinatal period	P07	Certain conditions originating in the perinatal period	P07	Certain conditions originating in the perinatal period	P07	Certain conditions originating in the perinatal period	P07	Certain conditions originating in the perinatal period	P07	Certain conditions originating in the perinatal period	P07	Certain conditions originating in the perinatal period	P07	Certain conditions originating in the perinatal period	P07	Certain conditions originating in the perinatal period
0154	2	5	0	1	0	I250	Ischaemic heart diseases	N18	Remainder of diseases of the genitourinary system	I25	Ischaemic heart diseases	I25	Ischaemic heart diseases	I25	Ischaemic heart diseases	I25	Ischaemic heart diseases	I25	Ischaemic heart diseases	I25	Ischaemic heart diseases	I25	Ischaemic heart diseases	I25	Ischaemic heart diseases	I25	Ischaemic heart diseases
0155	1	4	1	1	0	I480	Other heart diseases	I50	Other heart diseases	I48	Other heart diseases	C61	Malignant neoplasm of prostate	I48	Other heart diseases	I48	Other heart diseases	I48	Other heart diseases	I48	Other heart diseases	I48	Other heart diseases	I48	Other heart diseases	I48	Other heart diseases
0156	1	1	0	0	1	P012	Certain conditions originating in the perinatal period	Q33	Congenital malformations, deformations and chromosomal abnormalities	P01	Certain conditions originating in the perinatal period	P01	Certain conditions originating in the perinatal period	P01	Certain conditions originating in the perinatal period	Q33	Congenital malformations, deformations and chromosomal abnormalities	Q33	Congenital malformations, deformations and chromosomal abnormalities	P01	Certain conditions originating in the perinatal period	P01	Certain conditions originating in the perinatal period	P01	Certain conditions originating in the perinatal period	E83	Remainder of endocrine, nutritional and metabolic diseases
0157	1	1	0	0	1	P219	Certain conditions originating in the perinatal period	P21	Certain conditions originating in the perinatal period	P21	Certain conditions originating in the perinatal period	Y34	All other external causes	P21	Certain conditions originating in the perinatal period	P21	Certain conditions originating in the perinatal period	P21	Certain conditions originating in the perinatal period	P21	Certain conditions originating in the perinatal period	P21	Certain conditions originating in the perinatal period	P21	Certain conditions originating in the perinatal period	P21	Certain conditions originating in the perinatal period
0158	2	4	0	1	0	C509	Malignant neoplasm of breast	C50	Malignant neoplasm of breast	C80	Remainder of malignant neoplasms	C50	Malignant neoplasm of breast	C50	Malignant neoplasm of breast	C50	Malignant neoplasm of breast	C50	Malignant neoplasm of breast	C50	Malignant neoplasm of breast	C50	Malignant neoplasm of breast	F03	Mental and behavioural disorders	C50	Malignant neoplasm of breast
0159	1	4	1	1	1	I219	Ischaemic heart diseases	I21	Ischaemic heart diseases	I21	Ischaemic heart diseases	I21	Ischaemic heart diseases	I21	Ischaemic heart diseases	I21	Ischaemic heart diseases	I21	Ischaemic heart diseases	I25	Ischaemic heart diseases	I21	Ischaemic heart diseases	I21	Ischaemic heart diseases	I21	Ischaemic heart diseases
0160	2	4	1	1	1	I10	Hypertensive diseases	G12	Remainder of diseases of the nervous system	I10	Hypertensive diseases	C34	Malignant neoplasm of trachea, bronchus and lung	I10	Hypertensive diseases	I10	Hypertensive diseases	I10	Hypertensive diseases	I10	Hypertensive diseases	I10	Hypertensive diseases	I10	Hypertensive diseases	I10	Hypertensive diseases
0161	2	1	0	0	1	P023	Certain conditions originating in the perinatal period	P05	Certain conditions originating in the perinatal period	P02	Certain conditions originating in the perinatal period	P02	Certain conditions originating in the perinatal period	P02	Certain conditions originating in the perinatal period	P02	Certain conditions originating in the perinatal period	P02	Certain conditions originating in the perinatal period	P02	Certain conditions originating in the perinatal period	P02	Certain conditions originating in the perinatal period	P07	Certain conditions originating in the perinatal period	P02	Certain conditions originating in the perinatal period
0162	1	5	1	1	0	I110	Hypertensive diseases	I50	Other heart diseases	I11	Hypertensive diseases	V89	Transport accidents	I11	Hypertensive diseases	I11	Hypertensive diseases	I11	Hypertensive diseases	I11	Hypertensive diseases	I11	Hypertensive diseases	I10	Hypertensive diseases	I11	Hypertensive diseases
0163	2	5	0	1	0	N390	Remainder of diseases of the genitourinary system	A41	Septicaemia	N39	Remainder of diseases of the genitourinary system	N39	Remainder of diseases of the genitourinary system	N39	Remainder of diseases of the genitourinary system	A41	Septicaemia	N39	Remainder of diseases of the genitourinary system	N39	Remainder of diseases of the genitourinary system	A41	Septicaemia	N39	Remainder of diseases of the genitourinary system	N39	Remainder of diseases of the genitourinary system
0164	2	2	1	0	1	B24	Human immunodeficiency virus [HIV] disease	R99	Symptoms, signs and abnormal clinical and laboratory findings, not elsewhere classified	B24	Human immunodeficiency virus [HIV] disease	B24	Human immunodeficiency virus [HIV] disease	B24	Human immunodeficiency virus [HIV] disease	B24	Human immunodeficiency virus [HIV] disease	B24	Human immunodeficiency virus [HIV] disease	B24	Human immunodeficiency virus [HIV] disease	B24	Human immunodeficiency virus [HIV] disease	R99	Symptoms, signs and abnormal clinical and laboratory findings, not elsewhere classified	B24	Human immunodeficiency virus [HIV] disease
0165	2	5	0	1	0	C189	Malignant neoplasm of colon, rectum and anus	K92	Remainder of diseases of the digestive system	C80	Remainder of malignant neoplasms	C18	Malignant neoplasm of colon, rectum and anus	C18	Malignant neoplasm of colon, rectum and anus	C18	Malignant neoplasm of colon, rectum and anus	C18	Malignant neoplasm of colon, rectum and anus	C18	Malignant neoplasm of colon, rectum and anus	C18	Malignant neoplasm of colon, rectum and anus	R99	Symptoms, signs and abnormal clinical and laboratory findings, not elsewhere classified	C18	Malignant neoplasm of colon, rectum and anus
0166	1	1	1	0	1	P290	Certain conditions originating in the perinatal period	P29	Certain conditions originating in the perinatal period	P29	Certain conditions originating in the perinatal period	Q24	Congenital malformations, deformations and chromosomal abnormalities	P29	Certain conditions originating in the perinatal period	P29	Certain conditions originating in the perinatal period	P29	Certain conditions originating in the perinatal period	P29	Certain conditions originating in the perinatal period	P29	Certain conditions originating in the perinatal period	Q91	Congenital malformations, deformations and chromosomal abnormalities	Q91	Congenital malformations, deformations and chromosomal abnormalities
0167	1	3	1	1	1	K769	Diseases of the liver	K92	Remainder of diseases of the digestive system	K76	Diseases of the liver	I25	Ischaemic heart diseases	K76	Diseases of the liver	K76	Diseases of the liver	K76	Diseases of the liver	K76	Diseases of the liver	K76	Diseases of the liver	K92	Remainder of diseases of the digestive system	K76	Diseases of the liver
0168	2	5	0	1	0	B020	Remainder of certain infectious and parasitic diseases	G04	Remainder of diseases of the nervous system	B02	Remainder of certain infectious and parasitic diseases	B02	Remainder of certain infectious and parasitic diseases	B02	Remainder of certain infectious and parasitic diseases	G04	Remainder of diseases of the nervous system	B02	Remainder of certain infectious and parasitic diseases	G04	Remainder of diseases of the nervous system	G04	Remainder of diseases of the nervous system	B02	Remainder of certain infectious and parasitic diseases	B02	Remainder of certain infectious and parasitic diseases
0169	1	5	0	1	0	F019	Mental and behavioural disorders	F03	Mental and behavioural disorders	F01	Mental and behavioural disorders	I35	Other heart diseases	F01	Mental and behavioural disorders	F03	Mental and behavioural disorders	I69	Cerebrovascular diseases	F01	Mental and behavioural disorders	F01	Mental and behavioural disorders	I69	Cerebrovascular diseases	F01	Mental and behavioural disorders
0170	2	1	0	0	1	P011	Certain conditions originating in the perinatal period	P07	Certain conditions originating in the perinatal period	P01	Certain conditions originating in the perinatal period	P01	Certain conditions originating in the perinatal period	P01	Certain conditions originating in the perinatal period	P01	Certain conditions originating in the perinatal period	P01	Certain conditions originating in the perinatal period	P01	Certain conditions originating in the perinatal period	P01	Certain conditions originating in the perinatal period	P01	Certain conditions originating in the perinatal period	P01	Certain conditions originating in the perinatal period
0171	2	4	1	1	0	I120	Hypertensive diseases	N18	Remainder of diseases of the genitourinary system	I12	Hypertensive diseases	C18	Malignant neoplasm of colon, rectum and anus	I12	Hypertensive diseases	I12	Hypertensive diseases	I12	Hypertensive diseases	I12	Hypertensive diseases	I12	Hypertensive diseases	N18	Remainder of diseases of the genitourinary system	I12	Hypertensive diseases
0172	1	3	1	1	1	N185	Remainder of diseases of the genitourinary system	R99	Symptoms, signs and abnormal clinical and laboratory findings, not elsewhere classified	N18	Remainder of diseases of the genitourinary system	I21	Ischaemic heart diseases	N18	Remainder of diseases of the genitourinary system	N18	Remainder of diseases of the genitourinary system	N18	Remainder of diseases of the genitourinary system	N18	Remainder of diseases of the genitourinary system	N18	Remainder of diseases of the genitourinary system	R99	Symptoms, signs and abnormal clinical and laboratory findings, not elsewhere classified	N18	Remainder of diseases of the genitourinary system
0173	1	4	1	1	1	I64	Cerebrovascular diseases	I21	Ischaemic heart diseases	I64	Cerebrovascular diseases	E11	Diabetes mellitus	I64	Cerebrovascular diseases	I21	Ischaemic heart diseases	I21	Ischaemic heart diseases	I69	Cerebrovascular diseases	I21	Ischaemic heart diseases	I64	Cerebrovascular diseases	I64	Cerebrovascular diseases
0174	1	3	1	1	1	I710	Remainder of diseases of the circulatory system	I71	Remainder of diseases of the circulatory system	I71	Remainder of diseases of the circulatory system	E66	Remainder of endocrine, nutritional and metabolic diseases	I71	Remainder of diseases of the circulatory system	I71	Remainder of diseases of the circulatory system	I71	Remainder of diseases of the circulatory system	J94	Remainder of diseases of the respiratory system	I11	Hypertensive diseases	I71	Remainder of diseases of the circulatory system	I71	Remainder of diseases of the circulatory system
0175	2	1	0	0	1	P280	Certain conditions originating in the perinatal period	P28	Certain conditions originating in the perinatal period	P28	Certain conditions originating in the perinatal period	Q89	Congenital malformations, deformations and chromosomal abnormalities	P28	Certain conditions originating in the perinatal period	P28	Certain conditions originating in the perinatal period	P28	Certain conditions originating in the perinatal period	P28	Certain conditions originating in the perinatal period	P28	Certain conditions originating in the perinatal period	P28	Certain conditions originating in the perinatal period	P28	Certain conditions originating in the perinatal period
0176	1	3	1	1	1	I119	Hypertensive diseases	I11	Hypertensive diseases	I11	Hypertensive diseases	G12	Remainder of diseases of the nervous system	I11	Hypertensive diseases	I11	Hypertensive diseases	I11	Hypertensive diseases	I11	Hypertensive diseases	I11	Hypertensive diseases	I11	Hypertensive diseases	E14	Diabetes mellitus
0177	2	5	1	1	1	I442	Other heart diseases	I11	Hypertensive diseases	I44	Other heart diseases	I44	Other heart diseases	I44	Other heart diseases	I44	Other heart diseases	I44	Other heart diseases	I44	Other heart diseases	I11	Hypertensive diseases	I44	Other heart diseases	I11	Hypertensive diseases
0178	2	4	0	1	0	C499	Remainder of malignant neoplasms	R99	Symptoms, signs and abnormal clinical and laboratory findings, not elsewhere classified	C80	Remainder of malignant neoplasms	C49	Remainder of malignant neoplasms	C49	Remainder of malignant neoplasms	C49	Remainder of malignant neoplasms	C49	Remainder of malignant neoplasms	C49	Remainder of malignant neoplasms	C49	Remainder of malignant neoplasms	C49	Remainder of malignant neoplasms	C49	Remainder of malignant neoplasms
0179	1	2	1	1	1	V435	Transport accidents	V43	Transport accidents	V43	Transport accidents	V43	Transport accidents	X59	All other external causes	V43	Transport accidents	V43	Transport accidents	V43	Transport accidents	V43	Transport accidents	V43	Transport accidents	V43	Transport accidents
0180	1	4	1	1	1	I251	Ischaemic heart diseases	I50	Other heart diseases	I25	Ischaemic heart diseases	I25	Ischaemic heart diseases	I25	Ischaemic heart diseases	I25	Ischaemic heart diseases	I25	Ischaemic heart diseases	N18	Remainder of diseases of the genitourinary system	I25	Ischaemic heart diseases	I50	Other heart diseases	I25	Ischaemic heart diseases
0181	1	3	1	1	1	B409	Remainder of certain infectious and parasitic diseases	J80	Remainder of diseases of the respiratory system	B40	Remainder of certain infectious and parasitic diseases	C80	Remainder of malignant neoplasms	B40	Remainder of certain infectious and parasitic diseases	J80	Remainder of diseases of the respiratory system	B40	Remainder of certain infectious and parasitic diseases	B40	Remainder of certain infectious and parasitic diseases	J80	Remainder of diseases of the respiratory system	B40	Remainder of certain infectious and parasitic diseases	B40	Remainder of certain infectious and parasitic diseases
0182	2	4	0	1	0	C349	Malignant neoplasm of trachea, bronchus and lung	R04	Symptoms, signs and abnormal clinical and laboratory findings, not elsewhere classified	C80	Remainder of malignant neoplasms	C34	Malignant neoplasm of trachea, bronchus and lung	C34	Malignant neoplasm of trachea, bronchus and lung	C34	Malignant neoplasm of trachea, bronchus and lung	C34	Malignant neoplasm of trachea, bronchus and lung	C34	Malignant neoplasm of trachea, bronchus and lung	C34	Malignant neoplasm of trachea, bronchus and lung	R99	Symptoms, signs and abnormal clinical and laboratory findings, not elsewhere classified	C34	Malignant neoplasm of trachea, bronchus and lung
0183	2	4	1	1	1	A047	Other intestinal infectious diseases	G93	Remainder of diseases of the nervous system	A04	Other intestinal infectious diseases	I26	Other heart diseases	A04	Other intestinal infectious diseases	G93	Remainder of diseases of the nervous system	A04	Other intestinal infectious diseases	A04	Other intestinal infectious diseases	A04	Other intestinal infectious diseases	G93	Remainder of diseases of the nervous system	A04	Other intestinal infectious diseases
0184	1	2	0	0	1	A491	Remainder of certain infectious and parasitic diseases	N18	Remainder of diseases of the genitourinary system	A49	Remainder of certain infectious and parasitic diseases	A49	Remainder of certain infectious and parasitic diseases	A49	Remainder of certain infectious and parasitic diseases	N18	Remainder of diseases of the genitourinary system	A49	Remainder of certain infectious and parasitic diseases	N18	Remainder of diseases of the genitourinary system	A49	Remainder of certain infectious and parasitic diseases	A49	Remainder of certain infectious and parasitic diseases	A49	Remainder of certain infectious and parasitic diseases
0185	1	2	1	0	1	B238	Human immunodeficiency virus [HIV] disease	I42	Other heart diseases	B23	Human immunodeficiency virus [HIV] disease	B23	Human immunodeficiency virus [HIV] disease	B23	Human immunodeficiency virus [HIV] disease	I42	Other heart diseases	I42	Other heart diseases	B23	Human immunodeficiency virus [HIV] disease	B23	Human immunodeficiency virus [HIV] disease	B23	Human immunodeficiency virus [HIV] disease	B23	Human immunodeficiency virus [HIV] disease
0186	1	4	1	1	1	D481	Remainder of neoplasms	D48	Remainder of neoplasms	D48	Remainder of neoplasms	D48	Remainder of neoplasms	D48	Remainder of neoplasms	D48	Remainder of neoplasms	K56	Remainder of diseases of the digestive system	D48	Remainder of neoplasms	D48	Remainder of neoplasms	K56	Remainder of diseases of the digestive system	D48	Remainder of neoplasms
0187	1	1	0	0	1	P021	Certain conditions originating in the perinatal period	P52	Certain conditions originating in the perinatal period	P02	Certain conditions originating in the perinatal period	P02	Certain conditions originating in the perinatal period	P02	Certain conditions originating in the perinatal period	P52	Certain conditions originating in the perinatal period	P02	Certain conditions originating in the perinatal period	P02	Certain conditions originating in the perinatal period	P02	Certain conditions originating in the perinatal period	P02	Certain conditions originating in the perinatal period	P02	Certain conditions originating in the perinatal period
0188	2	5	0	1	0	I251	Ischaemic heart diseases	I25	Ischaemic heart diseases	I25	Ischaemic heart diseases	I25	Ischaemic heart diseases	I25	Ischaemic heart diseases	I25	Ischaemic heart diseases	I25	Ischaemic heart diseases	I25	Ischaemic heart diseases	I25	Ischaemic heart diseases	I25	Ischaemic heart diseases	M06	Diseases of the musculoskeletal system and connective tissue
0189	2	4	1	1	1	J440	Chronic lower respiratory diseases	J18	Pneumonia	J44	Chronic lower respiratory diseases	J44	Chronic lower respiratory diseases	J44	Chronic lower respiratory diseases	J44	Chronic lower respiratory diseases	J44	Chronic lower respiratory diseases	J44	Chronic lower respiratory diseases	J44	Chronic lower respiratory diseases	J44	Chronic lower respiratory diseases	J44	Chronic lower respiratory diseases
0190	1	4	1	1	0	K578	Remainder of diseases of the digestive system	K57	Remainder of diseases of the digestive system	K57	Remainder of diseases of the digestive system	I25	Ischaemic heart diseases	K57	Remainder of diseases of the digestive system	K57	Remainder of diseases of the digestive system	K57	Remainder of diseases of the digestive system	K57	Remainder of diseases of the digestive system	K57	Remainder of diseases of the digestive system	K57	Remainder of diseases of the digestive system	K57	Remainder of diseases of the digestive system
0191	2	5	1	1	0	I219	Ischaemic heart diseases	I21	Ischaemic heart diseases	I21	Ischaemic heart diseases	I21	Ischaemic heart diseases	I21	Ischaemic heart diseases	I21	Ischaemic heart diseases	I21	Ischaemic heart diseases	I25	Ischaemic heart diseases	I21	Ischaemic heart diseases	I25	Ischaemic heart diseases	I21	Ischaemic heart diseases
0192	2	4	1	1	1	I672	Cerebrovascular diseases	I67	Cerebrovascular diseases	I67	Cerebrovascular diseases	F01	Mental and behavioural disorders	I67	Cerebrovascular diseases	I67	Cerebrovascular diseases	I67	Cerebrovascular diseases	I67	Cerebrovascular diseases	I67	Cerebrovascular diseases	I67	Cerebrovascular diseases	I67	Cerebrovascular diseases
0193	1	4	1	1	0	C859	Non-Hodgkin's lymphoma	I62	Cerebrovascular diseases	C96	Remainder of malignant neoplasms	C85	Non-Hodgkin's lymphoma	C85	Non-Hodgkin's lymphoma	C85	Non-Hodgkin's lymphoma	C85	Non-Hodgkin's lymphoma	C85	Non-Hodgkin's lymphoma	C85	Non-Hodgkin's lymphoma	I62	Cerebrovascular diseases	C85	Non-Hodgkin's lymphoma
0195	2	5	1	1	0	I10	Hypertensive diseases	I10	Hypertensive diseases	I10	Hypertensive diseases	J15	Pneumonia	I10	Hypertensive diseases	I10	Hypertensive diseases	I10	Hypertensive diseases	I10	Hypertensive diseases	I10	Hypertensive diseases	I10	Hypertensive diseases	I10	Hypertensive diseases
0196	1	5	1	1	0	I251	Ischaemic heart diseases	I25	Ischaemic heart diseases	I25	Ischaemic heart diseases	J84	Remainder of diseases of the respiratory system	I25	Ischaemic heart diseases	I25	Ischaemic heart diseases	I25	Ischaemic heart diseases	I25	Ischaemic heart diseases	I25	Ischaemic heart diseases	I25	Ischaemic heart diseases	I25	Ischaemic heart diseases
0197	1	4	1	1	1	I64	Cerebrovascular diseases	J69	Remainder of diseases of the respiratory system	I64	Cerebrovascular diseases	C45	Remainder of malignant neoplasms	I64	Cerebrovascular diseases	I64	Cerebrovascular diseases	I64	Cerebrovascular diseases	A41	Septicaemia	I64	Cerebrovascular diseases	I64	Cerebrovascular diseases	I64	Cerebrovascular diseases
0199	2	4	0	1	0	C920	Leukaemia	I62	Cerebrovascular diseases	C96	Remainder of malignant neoplasms	I62	Cerebrovascular diseases	C92	Leukaemia	C92	Leukaemia	C92	Leukaemia	C92	Leukaemia	C92	Leukaemia	C92	Leukaemia	C92	Leukaemia
0200	2	4	1	1	1	K754	Diseases of the liver	K75	Diseases of the liver	K75	Diseases of the liver	K75	Diseases of the liver	K75	Diseases of the liver	K75	Diseases of the liver	K74	Diseases of the liver	N18	Remainder of diseases of the genitourinary system	K75	Diseases of the liver	K75	Diseases of the liver	K75	Diseases of the liver
0201	2	4	1	0	0	I64	Cerebrovascular diseases	G83	Remainder of diseases of the nervous system	I64	Cerebrovascular diseases	I64	Cerebrovascular diseases	I64	Cerebrovascular diseases	I64	Cerebrovascular diseases	I64	Cerebrovascular diseases	I69	Cerebrovascular diseases	I64	Cerebrovascular diseases	I64	Cerebrovascular diseases	J44	Chronic lower respiratory diseases
0202	1	1	0	0	1	P780	Certain conditions originating in the perinatal period	P78	Certain conditions originating in the perinatal period	P78	Certain conditions originating in the perinatal period	P78	Certain conditions originating in the perinatal period	P78	Certain conditions originating in the perinatal period	P78	Certain conditions originating in the perinatal period	P52	Certain conditions originating in the perinatal period	P78	Certain conditions originating in the perinatal period	P78	Certain conditions originating in the perinatal period	P78	Certain conditions originating in the perinatal period	P78	Certain conditions originating in the perinatal period
0203	2	5	1	1	0	I719	Remainder of diseases of the circulatory system	I50	Other heart diseases	I71	Remainder of diseases of the circulatory system	I71	Remainder of diseases of the circulatory system	I71	Remainder of diseases of the circulatory system	I50	Other heart diseases	I50	Other heart diseases	I71	Remainder of diseases of the circulatory system	I71	Remainder of diseases of the circulatory system	I71	Remainder of diseases of the circulatory system	I71	Remainder of diseases of the circulatory system
0204	2	5	0	1	0	I619	Cerebrovascular diseases	I61	Cerebrovascular diseases	I61	Cerebrovascular diseases	I61	Cerebrovascular diseases	I61	Cerebrovascular diseases	I61	Cerebrovascular diseases	I61	Cerebrovascular diseases	I69	Cerebrovascular diseases	I61	Cerebrovascular diseases	I61	Cerebrovascular diseases	I61	Cerebrovascular diseases
0205	2	4	1	1	1	E785	Remainder of endocrine, nutritional and metabolic diseases	I25	Ischaemic heart diseases	E78	Remainder of endocrine, nutritional and metabolic diseases	E78	Remainder of endocrine, nutritional and metabolic diseases	E78	Remainder of endocrine, nutritional and metabolic diseases	I25	Ischaemic heart diseases	E78	Remainder of endocrine, nutritional and metabolic diseases	E78	Remainder of endocrine, nutritional and metabolic diseases	E78	Remainder of endocrine, nutritional and metabolic diseases	E78	Remainder of endocrine, nutritional and metabolic diseases	E78	Remainder of endocrine, nutritional and metabolic diseases
0206	1	1	0	0	1	P072	Certain conditions originating in the perinatal period	P07	Certain conditions originating in the perinatal period	P07	Certain conditions originating in the perinatal period	P07	Certain conditions originating in the perinatal period	P07	Certain conditions originating in the perinatal period	P07	Certain conditions originating in the perinatal period	P07	Certain conditions originating in the perinatal period	P07	Certain conditions originating in the perinatal period	P07	Certain conditions originating in the perinatal period	Q89	Congenital malformations, deformations and chromosomal abnormalities	Q89	Congenital malformations, deformations and chromosomal abnormalities
0207	1	4	1	1	0	E147	Diabetes mellitus	N19	Remainder of diseases of the genitourinary system	E14	Diabetes mellitus	E14	Diabetes mellitus	E14	Diabetes mellitus	E14	Diabetes mellitus	E14	Diabetes mellitus	E14	Diabetes mellitus	E14	Diabetes mellitus	N19	Remainder of diseases of the genitourinary system	E14	Diabetes mellitus
0208	1	3	1	0	0	E116	Diabetes mellitus	I10	Hypertensive diseases	E11	Diabetes mellitus	E11	Diabetes mellitus	E11	Diabetes mellitus	I10	Hypertensive diseases	E11	Diabetes mellitus	I10	Hypertensive diseases	E11	Diabetes mellitus	E11	Diabetes mellitus	E11	Diabetes mellitus
0209	2	4	1	0	0	I219	Ischaemic heart diseases	I21	Ischaemic heart diseases	I21	Ischaemic heart diseases	G35	Remainder of diseases of the nervous system	I21	Ischaemic heart diseases	I21	Ischaemic heart diseases	I21	Ischaemic heart diseases	I21	Ischaemic heart diseases	I21	Ischaemic heart diseases	I21	Ischaemic heart diseases	E14	Diabetes mellitus
0210	2	4	1	1	0	C349	Malignant neoplasm of trachea, bronchus and lung	K27	Gastric and duodenal ulcer	C80	Remainder of malignant neoplasms	C34	Malignant neoplasm of trachea, bronchus and lung	C34	Malignant neoplasm of trachea, bronchus and lung	C34	Malignant neoplasm of trachea, bronchus and lung	C34	Malignant neoplasm of trachea, bronchus and lung	J15	Pneumonia	C34	Malignant neoplasm of trachea, bronchus and lung	C34	Malignant neoplasm of trachea, bronchus and lung	C34	Malignant neoplasm of trachea, bronchus and lung
0211	2	2	0	0	1	O970	Remainder of pregnancy, childbirth and the puerperium	O97	Remainder of pregnancy, childbirth and the puerperium	O97	Remainder of pregnancy, childbirth and the puerperium	O97	Remainder of pregnancy, childbirth and the puerperium	O97	Remainder of pregnancy, childbirth and the puerperium	O97	Remainder of pregnancy, childbirth and the puerperium	O97	Remainder of pregnancy, childbirth and the puerperium	O97	Remainder of pregnancy, childbirth and the puerperium	O97	Remainder of pregnancy, childbirth and the puerperium	O97	Remainder of pregnancy, childbirth and the puerperium	O97	Remainder of pregnancy, childbirth and the puerperium
0212	1	1	0	0	1	P072	Certain conditions originating in the perinatal period	R99	Symptoms, signs and abnormal clinical and laboratory findings, not elsewhere classified	P07	Certain conditions originating in the perinatal period	P23	Certain conditions originating in the perinatal period	P07	Certain conditions originating in the perinatal period	P07	Certain conditions originating in the perinatal period	P07	Certain conditions originating in the perinatal period	P07	Certain conditions originating in the perinatal period	P07	Certain conditions originating in the perinatal period	R99	Symptoms, signs and abnormal clinical and laboratory findings, not elsewhere classified	P07	Certain conditions originating in the perinatal period
0213	2	5	0	1	0	F03	Mental and behavioural disorders	R99	Symptoms, signs and abnormal clinical and laboratory findings, not elsewhere classified	F03	Mental and behavioural disorders	F03	Mental and behavioural disorders	F03	Mental and behavioural disorders	F03	Mental and behavioural disorders	F03	Mental and behavioural disorders	F03	Mental and behavioural disorders	F03	Mental and behavioural disorders	R99	Symptoms, signs and abnormal clinical and laboratory findings, not elsewhere classified	F03	Mental and behavioural disorders
0214	2	5	0	1	0	C64	Remainder of malignant neoplasms	I51	Other heart diseases	C64	Remainder of malignant neoplasms	C64	Remainder of malignant neoplasms	C64	Remainder of malignant neoplasms	I51	Other heart diseases	C64	Remainder of malignant neoplasms	I51	Other heart diseases	C64	Remainder of malignant neoplasms	C64	Remainder of malignant neoplasms	C64	Remainder of malignant neoplasms
0215	2	5	1	1	0	I480	Other heart diseases	I64	Cerebrovascular diseases	I48	Other heart diseases	I48	Other heart diseases	I48	Other heart diseases	I64	Cerebrovascular diseases	I48	Other heart diseases	I48	Other heart diseases	I64	Cerebrovascular diseases	I64	Cerebrovascular diseases	I48	Other heart diseases
0217	1	4	1	0	0	I119	Hypertensive diseases	I11	Hypertensive diseases	I11	Hypertensive diseases	I11	Hypertensive diseases	I11	Hypertensive diseases	I11	Hypertensive diseases	I11	Hypertensive diseases	I11	Hypertensive diseases	I11	Hypertensive diseases	I11	Hypertensive diseases	E66	Remainder of endocrine, nutritional and metabolic diseases
0218	2	4	0	0	1	B441	Remainder of certain infectious and parasitic diseases	B44	Remainder of certain infectious and parasitic diseases	B44	Remainder of certain infectious and parasitic diseases	J44	Chronic lower respiratory diseases	B44	Remainder of certain infectious and parasitic diseases	B44	Remainder of certain infectious and parasitic diseases	B44	Remainder of certain infectious and parasitic diseases	B44	Remainder of certain infectious and parasitic diseases	B44	Remainder of certain infectious and parasitic diseases	E46	Malnutrition	B44	Remainder of certain infectious and parasitic diseases
0219	1	1	0	0	1	P020	Certain conditions originating in the perinatal period	P02	Certain conditions originating in the perinatal period	P02	Certain conditions originating in the perinatal period	P02	Certain conditions originating in the perinatal period	P02	Certain conditions originating in the perinatal period	P02	Certain conditions originating in the perinatal period	P02	Certain conditions originating in the perinatal period	P02	Certain conditions originating in the perinatal period	P02	Certain conditions originating in the perinatal period	P02	Certain conditions originating in the perinatal period	P02	Certain conditions originating in the perinatal period
0220	1	3	1	0	0	C220	Malignant neoplasm of liver and intrahepatic bile ducts	C22	Malignant neoplasm of liver and intrahepatic bile ducts	C22	Malignant neoplasm of liver and intrahepatic bile ducts	C22	Malignant neoplasm of liver and intrahepatic bile ducts	C22	Malignant neoplasm of liver and intrahepatic bile ducts	C22	Malignant neoplasm of liver and intrahepatic bile ducts	C22	Malignant neoplasm of liver and intrahepatic bile ducts	C22	Malignant neoplasm of liver and intrahepatic bile ducts	C22	Malignant neoplasm of liver and intrahepatic bile ducts	B18	Viral hepatitis	C22	Malignant neoplasm of liver and intrahepatic bile ducts
0221	2	4	1	1	1	E780	Remainder of endocrine, nutritional and metabolic diseases	I25	Ischaemic heart diseases	E78	Remainder of endocrine, nutritional and metabolic diseases	E78	Remainder of endocrine, nutritional and metabolic diseases	E78	Remainder of endocrine, nutritional and metabolic diseases	I25	Ischaemic heart diseases	I25	Ischaemic heart diseases	I25	Ischaemic heart diseases	E78	Remainder of endocrine, nutritional and metabolic diseases	E78	Remainder of endocrine, nutritional and metabolic diseases	E78	Remainder of endocrine, nutritional and metabolic diseases
0223	2	3	1	0	1	B182	Viral hepatitis	B18	Viral hepatitis	B18	Viral hepatitis	C55	Malignant neoplasm of other and unspecified parts of uterus	B18	Viral hepatitis	B18	Viral hepatitis	B18	Viral hepatitis	B18	Viral hepatitis	B18	Viral hepatitis	K76	Diseases of the liver	B18	Viral hepatitis
0224	1	1	0	0	1	P209	Certain conditions originating in the perinatal period	Q79	Congenital malformations, deformations and chromosomal abnormalities	P20	Certain conditions originating in the perinatal period	P20	Certain conditions originating in the perinatal period	P20	Certain conditions originating in the perinatal period	Q79	Congenital malformations, deformations and chromosomal abnormalities	Q79	Congenital malformations, deformations and chromosomal abnormalities	P20	Certain conditions originating in the perinatal period	P59	Certain conditions originating in the perinatal period	P20	Certain conditions originating in the perinatal period	P20	Certain conditions originating in the perinatal period
0225	1	2	0	0	1	B24	Human immunodeficiency virus [HIV] disease	R99	Symptoms, signs and abnormal clinical and laboratory findings, not elsewhere classified	B24	Human immunodeficiency virus [HIV] disease	B23	Human immunodeficiency virus [HIV] disease	B24	Human immunodeficiency virus [HIV] disease	B24	Human immunodeficiency virus [HIV] disease	B24	Human immunodeficiency virus [HIV] disease	B24	Human immunodeficiency virus [HIV] disease	B24	Human immunodeficiency virus [HIV] disease	R99	Symptoms, signs and abnormal clinical and laboratory findings, not elsewhere classified	B24	Human immunodeficiency virus [HIV] disease
0226	2	5	0	1	0	A090	Diarrhoea and gastroenteritis of presumed infectious origin	A41	Septicaemia	A09	Diarrhoea and gastroenteritis of presumed infectious origin	A09	Diarrhoea and gastroenteritis of presumed infectious origin	A09	Diarrhoea and gastroenteritis of presumed infectious origin	A09	Diarrhoea and gastroenteritis of presumed infectious origin	A09	Diarrhoea and gastroenteritis of presumed infectious origin	A41	Septicaemia	A09	Diarrhoea and gastroenteritis of presumed infectious origin	A41	Septicaemia	A09	Diarrhoea and gastroenteritis of presumed infectious origin
0227	1	4	0	1	0	C189	Malignant neoplasm of colon, rectum and anus	C80	Remainder of malignant neoplasms	C80	Remainder of malignant neoplasms	C18	Malignant neoplasm of colon, rectum and anus	C18	Malignant neoplasm of colon, rectum and anus	C18	Malignant neoplasm of colon, rectum and anus	C18	Malignant neoplasm of colon, rectum and anus	C18	Malignant neoplasm of colon, rectum and anus	C18	Malignant neoplasm of colon, rectum and anus	C18	Malignant neoplasm of colon, rectum and anus	C18	Malignant neoplasm of colon, rectum and anus
0228	1	4	1	1	1	Y86	All other external causes	Y86	All other external causes	Y86	All other external causes	Y86	All other external causes	Y86	All other external causes	Y86	All other external causes	Y86	All other external causes	Y86	All other external causes	Y86	All other external causes	Y86	All other external causes	Y86	All other external causes
0229	2	1	0	0	1	P220	Certain conditions originating in the perinatal period	P22	Certain conditions originating in the perinatal period	P22	Certain conditions originating in the perinatal period	P27	Certain conditions originating in the perinatal period	P22	Certain conditions originating in the perinatal period	P22	Certain conditions originating in the perinatal period	P22	Certain conditions originating in the perinatal period	P22	Certain conditions originating in the perinatal period	P27	Certain conditions originating in the perinatal period	P22	Certain conditions originating in the perinatal period	P25	Certain conditions originating in the perinatal period
0230	1	2	1	0	1	X70	Intentional self-harm	X70	Intentional self-harm	X70	Intentional self-harm	X70	Intentional self-harm	X70	Intentional self-harm	X70	Intentional self-harm	X70	Intentional self-harm	W84	All other external causes	X70	Intentional self-harm	W84	All other external causes	X70	Intentional self-harm
0231	1	1	1	0	1	V446	Transport accidents	X59	All other external causes	V44	Transport accidents	V44	Transport accidents	X59	All other external causes	V44	Transport accidents	V44	Transport accidents	Y85	All other external causes	V44	Transport accidents	X59	All other external causes	V44	Transport accidents
0232	1	1	0	0	1	P072	Certain conditions originating in the perinatal period	P05	Certain conditions originating in the perinatal period	P07	Certain conditions originating in the perinatal period	P07	Certain conditions originating in the perinatal period	P07	Certain conditions originating in the perinatal period	P07	Certain conditions originating in the perinatal period	P07	Certain conditions originating in the perinatal period	P07	Certain conditions originating in the perinatal period	P07	Certain conditions originating in the perinatal period	P07	Certain conditions originating in the perinatal period	P07	Certain conditions originating in the perinatal period
0233	1	1	1	0	1	P072	Certain conditions originating in the perinatal period	P07	Certain conditions originating in the perinatal period	P07	Certain conditions originating in the perinatal period	Q91	Congenital malformations, deformations and chromosomal abnormalities	P07	Certain conditions originating in the perinatal period	P07	Certain conditions originating in the perinatal period	P07	Certain conditions originating in the perinatal period	P07	Certain conditions originating in the perinatal period	P07	Certain conditions originating in the perinatal period	P07	Certain conditions originating in the perinatal period	P07	Certain conditions originating in the perinatal period
0234	2	1	1	0	1	V499	Transport accidents	X59	All other external causes	V49	Transport accidents	V49	Transport accidents	X59	All other external causes	V49	Transport accidents	V49	Transport accidents	Y86	All other external causes	V49	Transport accidents	X59	All other external causes	V49	Transport accidents
0235	1	2	1	0	0	C819	Remainder of malignant neoplasms	G04	Remainder of diseases of the nervous system	C80	Remainder of malignant neoplasms	B22	Human immunodeficiency virus [HIV] disease	C81	Remainder of malignant neoplasms	G04	Remainder of diseases of the nervous system	C81	Remainder of malignant neoplasms	C81	Remainder of malignant neoplasms	C81	Remainder of malignant neoplasms	C81	Remainder of malignant neoplasms	C81	Remainder of malignant neoplasms
0236	1	1	0	0	1	P072	Certain conditions originating in the perinatal period	P28	Certain conditions originating in the perinatal period	P07	Certain conditions originating in the perinatal period	Q60	Congenital malformations, deformations and chromosomal abnormalities	P07	Certain conditions originating in the perinatal period	P07	Certain conditions originating in the perinatal period	P07	Certain conditions originating in the perinatal period	P07	Certain conditions originating in the perinatal period	P07	Certain conditions originating in the perinatal period	P07	Certain conditions originating in the perinatal period	P07	Certain conditions originating in the perinatal period
0237	1	3	1	0	1	I251	Ischaemic heart diseases	I25	Ischaemic heart diseases	I25	Ischaemic heart diseases	E14	Diabetes mellitus	I25	Ischaemic heart diseases	I25	Ischaemic heart diseases	I25	Ischaemic heart diseases	I25	Ischaemic heart diseases	I25	Ischaemic heart diseases	I25	Ischaemic heart diseases	I25	Ischaemic heart diseases
0238	1	5	1	1	0	I219	Ischaemic heart diseases	I21	Ischaemic heart diseases	I21	Ischaemic heart diseases	I21	Ischaemic heart diseases	I21	Ischaemic heart diseases	I21	Ischaemic heart diseases	I21	Ischaemic heart diseases	I25	Ischaemic heart diseases	I21	Ischaemic heart diseases	I21	Ischaemic heart diseases	I21	Ischaemic heart diseases
0239	1	5	0	1	0	C189	Malignant neoplasm of colon, rectum and anus	K92	Remainder of diseases of the digestive system	C80	Remainder of malignant neoplasms	C18	Malignant neoplasm of colon, rectum and anus	C18	Malignant neoplasm of colon, rectum and anus	C18	Malignant neoplasm of colon, rectum and anus	C18	Malignant neoplasm of colon, rectum and anus	C18	Malignant neoplasm of colon, rectum and anus	C18	Malignant neoplasm of colon, rectum and anus	I67	Cerebrovascular diseases	C18	Malignant neoplasm of colon, rectum and anus
0240	2	3	1	0	0	I609	Cerebrovascular diseases	I60	Cerebrovascular diseases	I60	Cerebrovascular diseases	C56	Malignant neoplasm of ovary	I60	Cerebrovascular diseases	I60	Cerebrovascular diseases	I60	Cerebrovascular diseases	I69	Cerebrovascular diseases	I60	Cerebrovascular diseases	I64	Cerebrovascular diseases	I60	Cerebrovascular diseases
0241	1	5	0	1	0	I509	Other heart diseases	I50	Other heart diseases	I50	Other heart diseases	I50	Other heart diseases	I50	Other heart diseases	I50	Other heart diseases	I50	Other heart diseases	I50	Other heart diseases	I50	Other heart diseases	I51	Other heart diseases	I50	Other heart diseases
0242	1	4	0	0	1	A099	Diarrhoea and gastroenteritis of presumed infectious origin	J18	Pneumonia	A09	Diarrhoea and gastroenteritis of presumed infectious origin	K52	Remainder of diseases of the digestive system	A09	Diarrhoea and gastroenteritis of presumed infectious origin	A09	Diarrhoea and gastroenteritis of presumed infectious origin	A09	Diarrhoea and gastroenteritis of presumed infectious origin	A41	Septicaemia	J18	Pneumonia	A09	Diarrhoea and gastroenteritis of presumed infectious origin	A09	Diarrhoea and gastroenteritis of presumed infectious origin
0243	2	4	1	1	1	C56	Malignant neoplasm of ovary	J18	Pneumonia	C80	Remainder of malignant neoplasms	G30	Alzheimer's disease	C56	Malignant neoplasm of ovary	C56	Malignant neoplasm of ovary	C56	Malignant neoplasm of ovary	C56	Malignant neoplasm of ovary	C56	Malignant neoplasm of ovary	C56	Malignant neoplasm of ovary	C56	Malignant neoplasm of ovary
0244	2	4	1	1	1	N185	Remainder of diseases of the genitourinary system	I49	Other heart diseases	N18	Remainder of diseases of the genitourinary system	N18	Remainder of diseases of the genitourinary system	N18	Remainder of diseases of the genitourinary system	I49	Other heart diseases	N18	Remainder of diseases of the genitourinary system	G93	Remainder of diseases of the nervous system	G93	Remainder of diseases of the nervous system	I49	Other heart diseases	N18	Remainder of diseases of the genitourinary system
0245	1	5	0	1	0	I251	Ischaemic heart diseases	I42	Other heart diseases	I25	Ischaemic heart diseases	I25	Ischaemic heart diseases	I25	Ischaemic heart diseases	I42	Other heart diseases	I25	Ischaemic heart diseases	I25	Ischaemic heart diseases	I25	Ischaemic heart diseases	I25	Ischaemic heart diseases	I25	Ischaemic heart diseases
0246	2	5	1	1	0	C482	Remainder of malignant neoplasms	C48	Remainder of malignant neoplasms	C80	Remainder of malignant neoplasms	C48	Remainder of malignant neoplasms	C48	Remainder of malignant neoplasms	C48	Remainder of malignant neoplasms	C48	Remainder of malignant neoplasms	C48	Remainder of malignant neoplasms	C48	Remainder of malignant neoplasms	C48	Remainder of malignant neoplasms	C48	Remainder of malignant neoplasms
0247	1	5	0	1	0	C349	Malignant neoplasm of trachea, bronchus and lung	C34	Malignant neoplasm of trachea, bronchus and lung	C80	Remainder of malignant neoplasms	C34	Malignant neoplasm of trachea, bronchus and lung	C34	Malignant neoplasm of trachea, bronchus and lung	C34	Malignant neoplasm of trachea, bronchus and lung	C34	Malignant neoplasm of trachea, bronchus and lung	C34	Malignant neoplasm of trachea, bronchus and lung	C34	Malignant neoplasm of trachea, bronchus and lung	I10	Hypertensive diseases	C34	Malignant neoplasm of trachea, bronchus and lung
0248	1	1	0	0	1	P293	Certain conditions originating in the perinatal period	P29	Certain conditions originating in the perinatal period	P29	Certain conditions originating in the perinatal period	Q90	Congenital malformations, deformations and chromosomal abnormalities	P29	Certain conditions originating in the perinatal period	P29	Certain conditions originating in the perinatal period	P29	Certain conditions originating in the perinatal period	P29	Certain conditions originating in the perinatal period	P29	Certain conditions originating in the perinatal period	P29	Certain conditions originating in the perinatal period	P29	Certain conditions originating in the perinatal period
0249	1	4	0	1	0	C259	Malignant neoplasm of pancreas	C25	Malignant neoplasm of pancreas	C80	Remainder of malignant neoplasms	N39	Remainder of diseases of the genitourinary system	C25	Malignant neoplasm of pancreas	C25	Malignant neoplasm of pancreas	C25	Malignant neoplasm of pancreas	C25	Malignant neoplasm of pancreas	C25	Malignant neoplasm of pancreas	C25	Malignant neoplasm of pancreas	C25	Malignant neoplasm of pancreas
0250	2	2	1	0	1	B99	Remainder of certain infectious and parasitic diseases	N17	Remainder of diseases of the genitourinary system	B99	Remainder of certain infectious and parasitic diseases	B99	Remainder of certain infectious and parasitic diseases	B99	Remainder of certain infectious and parasitic diseases	N17	Remainder of diseases of the genitourinary system	N17	Remainder of diseases of the genitourinary system	D84	Remainder of diseases of the blood and blood-forming organs and certain disorders involving the immune mechanism	D84	Remainder of diseases of the blood and blood-forming organs and certain disorders involving the immune mechanism	B99	Remainder of certain infectious and parasitic diseases	B99	Remainder of certain infectious and parasitic diseases
0251	1	4	1	1	1	I619	Cerebrovascular diseases	I61	Cerebrovascular diseases	I61	Cerebrovascular diseases	I61	Cerebrovascular diseases	I61	Cerebrovascular diseases	I61	Cerebrovascular diseases	I61	Cerebrovascular diseases	I69	Cerebrovascular diseases	I61	Cerebrovascular diseases	I10	Hypertensive diseases	I61	Cerebrovascular diseases
0252	1	4	1	1	1	J189	Pneumonia	A41	Septicaemia	J18	Pneumonia	C80	Remainder of malignant neoplasms	J18	Pneumonia	A41	Septicaemia	A41	Septicaemia	J18	Pneumonia	J18	Pneumonia	J18	Pneumonia	J18	Pneumonia
0253	2	1	0	0	1	P027	Certain conditions originating in the perinatal period	P01	Certain conditions originating in the perinatal period	P02	Certain conditions originating in the perinatal period	P01	Certain conditions originating in the perinatal period	P02	Certain conditions originating in the perinatal period	P01	Certain conditions originating in the perinatal period	P02	Certain conditions originating in the perinatal period	P02	Certain conditions originating in the perinatal period	P02	Certain conditions originating in the perinatal period	P02	Certain conditions originating in the perinatal period	P02	Certain conditions originating in the perinatal period
0254	2	3	1	1	1	Q059	Congenital malformations, deformations and chromosomal abnormalities	Q05	Congenital malformations, deformations and chromosomal abnormalities	Q05	Congenital malformations, deformations and chromosomal abnormalities	Q05	Congenital malformations, deformations and chromosomal abnormalities	Q05	Congenital malformations, deformations and chromosomal abnormalities	Q05	Congenital malformations, deformations and chromosomal abnormalities	Q05	Congenital malformations, deformations and chromosomal abnormalities	E86	Remainder of endocrine, nutritional and metabolic diseases	Q05	Congenital malformations, deformations and chromosomal abnormalities	Q05	Congenital malformations, deformations and chromosomal abnormalities	Q05	Congenital malformations, deformations and chromosomal abnormalities
0255	2	3	1	1	1	C349	Malignant neoplasm of trachea, bronchus and lung	C34	Malignant neoplasm of trachea, bronchus and lung	C80	Remainder of malignant neoplasms	Q61	Congenital malformations, deformations and chromosomal abnormalities	C34	Malignant neoplasm of trachea, bronchus and lung	C34	Malignant neoplasm of trachea, bronchus and lung	C34	Malignant neoplasm of trachea, bronchus and lung	C34	Malignant neoplasm of trachea, bronchus and lung	C34	Malignant neoplasm of trachea, bronchus and lung	C34	Malignant neoplasm of trachea, bronchus and lung	C34	Malignant neoplasm of trachea, bronchus and lung
0256	2	3	0	0	1	A810	Remainder of certain infectious and parasitic diseases	R99	Symptoms, signs and abnormal clinical and laboratory findings, not elsewhere classified	A81	Remainder of certain infectious and parasitic diseases	A81	Remainder of certain infectious and parasitic diseases	A81	Remainder of certain infectious and parasitic diseases	A81	Remainder of certain infectious and parasitic diseases	A81	Remainder of certain infectious and parasitic diseases	A81	Remainder of certain infectious and parasitic diseases	A81	Remainder of certain infectious and parasitic diseases	A81	Remainder of certain infectious and parasitic diseases	A81	Remainder of certain infectious and parasitic diseases
0257	2	2	1	1	1	C859	Non-Hodgkin's lymphoma	K72	Diseases of the liver	C96	Remainder of malignant neoplasms	V87	Transport accidents	C85	Non-Hodgkin's lymphoma	C85	Non-Hodgkin's lymphoma	C85	Non-Hodgkin's lymphoma	C85	Non-Hodgkin's lymphoma	C85	Non-Hodgkin's lymphoma	K72	Diseases of the liver	C85	Non-Hodgkin's lymphoma
0258	1	1	0	0	1	P219	Certain conditions originating in the perinatal period	P21	Certain conditions originating in the perinatal period	P21	Certain conditions originating in the perinatal period	Q91	Congenital malformations, deformations and chromosomal abnormalities	P21	Certain conditions originating in the perinatal period	P21	Certain conditions originating in the perinatal period	P21	Certain conditions originating in the perinatal period	P21	Certain conditions originating in the perinatal period	P29	Certain conditions originating in the perinatal period	P21	Certain conditions originating in the perinatal period	P21	Certain conditions originating in the perinatal period
0259	2	3	1	1	1	C509	Malignant neoplasm of breast	R99	Symptoms, signs and abnormal clinical and laboratory findings, not elsewhere classified	C80	Remainder of malignant neoplasms	C50	Malignant neoplasm of breast	C50	Malignant neoplasm of breast	C50	Malignant neoplasm of breast	C50	Malignant neoplasm of breast	C50	Malignant neoplasm of breast	C50	Malignant neoplasm of breast	R99	Symptoms, signs and abnormal clinical and laboratory findings, not elsewhere classified	C50	Malignant neoplasm of breast
0260	2	5	0	1	0	I480	Other heart diseases	I64	Cerebrovascular diseases	I48	Other heart diseases	J44	Chronic lower respiratory diseases	I48	Other heart diseases	I64	Cerebrovascular diseases	I48	Other heart diseases	I64	Cerebrovascular diseases	I48	Other heart diseases	I48	Other heart diseases	I48	Other heart diseases
0262	2	1	0	0	1	P392	Certain conditions originating in the perinatal period	P07	Certain conditions originating in the perinatal period	P39	Certain conditions originating in the perinatal period	P39	Certain conditions originating in the perinatal period	P39	Certain conditions originating in the perinatal period	P07	Certain conditions originating in the perinatal period	P39	Certain conditions originating in the perinatal period	P39	Certain conditions originating in the perinatal period	P39	Certain conditions originating in the perinatal period	P39	Certain conditions originating in the perinatal period	P39	Certain conditions originating in the perinatal period
0263	2	4	0	0	1	B342	Remainder of certain infectious and parasitic diseases	J84	Remainder of diseases of the respiratory system	B34	Remainder of certain infectious and parasitic diseases	B34	Remainder of certain infectious and parasitic diseases	B34	Remainder of certain infectious and parasitic diseases	J84	Remainder of diseases of the respiratory system	B34	Remainder of certain infectious and parasitic diseases	J84	Remainder of diseases of the respiratory system	J84	Remainder of diseases of the respiratory system	B34	Remainder of certain infectious and parasitic diseases	B34	Remainder of certain infectious and parasitic diseases
0264	2	5	1	1	0	I10	Hypertensive diseases	I50	Other heart diseases	I10	Hypertensive diseases	I10	Hypertensive diseases	I10	Hypertensive diseases	J69	Remainder of diseases of the respiratory system	I10	Hypertensive diseases	I10	Hypertensive diseases	I10	Hypertensive diseases	I10	Hypertensive diseases	I10	Hypertensive diseases
0265	2	4	0	0	1	B182	Viral hepatitis	K74	Diseases of the liver	B18	Viral hepatitis	K74	Diseases of the liver	B18	Viral hepatitis	K74	Diseases of the liver	B18	Viral hepatitis	K74	Diseases of the liver	B18	Viral hepatitis	K74	Diseases of the liver	B18	Viral hepatitis
0266	2	4	1	1	1	G309	Alzheimer's disease	I10	Hypertensive diseases	G30	Alzheimer's disease	C80	Remainder of malignant neoplasms	G30	Alzheimer's disease	G30	Alzheimer's disease	G30	Alzheimer's disease	G30	Alzheimer's disease	G30	Alzheimer's disease	G30	Alzheimer's disease	G30	Alzheimer's disease
0267	1	4	1	1	1	E116	Diabetes mellitus	I21	Ischaemic heart diseases	E11	Diabetes mellitus	E11	Diabetes mellitus	E11	Diabetes mellitus	I21	Ischaemic heart diseases	E11	Diabetes mellitus	I25	Ischaemic heart diseases	E11	Diabetes mellitus	E11	Diabetes mellitus	E11	Diabetes mellitus
0268	1	1	0	0	1	P021	Certain conditions originating in the perinatal period	P26	Certain conditions originating in the perinatal period	P02	Certain conditions originating in the perinatal period	P02	Certain conditions originating in the perinatal period	P02	Certain conditions originating in the perinatal period	P26	Certain conditions originating in the perinatal period	P02	Certain conditions originating in the perinatal period	P02	Certain conditions originating in the perinatal period	P02	Certain conditions originating in the perinatal period	P02	Certain conditions originating in the perinatal period	P02	Certain conditions originating in the perinatal period
0269	2	1	1	0	1	P368	Certain conditions originating in the perinatal period	P36	Certain conditions originating in the perinatal period	P36	Certain conditions originating in the perinatal period	Q99	Congenital malformations, deformations and chromosomal abnormalities	P36	Certain conditions originating in the perinatal period	P36	Certain conditions originating in the perinatal period	P36	Certain conditions originating in the perinatal period	P36	Certain conditions originating in the perinatal period	P36	Certain conditions originating in the perinatal period	P07	Certain conditions originating in the perinatal period	P36	Certain conditions originating in the perinatal period
0270	2	3	1	1	1	C189	Malignant neoplasm of colon, rectum and anus	R99	Symptoms, signs and abnormal clinical and laboratory findings, not elsewhere classified	C80	Remainder of malignant neoplasms	C18	Malignant neoplasm of colon, rectum and anus	C18	Malignant neoplasm of colon, rectum and anus	C18	Malignant neoplasm of colon, rectum and anus	C18	Malignant neoplasm of colon, rectum and anus	C18	Malignant neoplasm of colon, rectum and anus	C18	Malignant neoplasm of colon, rectum and anus	C18	Malignant neoplasm of colon, rectum and anus	C18	Malignant neoplasm of colon, rectum and anus
0271	2	3	1	1	1	C189	Malignant neoplasm of colon, rectum and anus	K92	Remainder of diseases of the digestive system	C80	Remainder of malignant neoplasms	C18	Malignant neoplasm of colon, rectum and anus	C18	Malignant neoplasm of colon, rectum and anus	C18	Malignant neoplasm of colon, rectum and anus	C18	Malignant neoplasm of colon, rectum and anus	K72	Diseases of the liver	C18	Malignant neoplasm of colon, rectum and anus	C18	Malignant neoplasm of colon, rectum and anus	C18	Malignant neoplasm of colon, rectum and anus
0272	1	4	1	1	0	C169	Malignant neoplasm of stomach	K72	Diseases of the liver	C80	Remainder of malignant neoplasms	C16	Malignant neoplasm of stomach	C16	Malignant neoplasm of stomach	C16	Malignant neoplasm of stomach	C16	Malignant neoplasm of stomach	C16	Malignant neoplasm of stomach	C16	Malignant neoplasm of stomach	K72	Diseases of the liver	C16	Malignant neoplasm of stomach
0273	2	2	1	1	1	Q282	Congenital malformations, deformations and chromosomal abnormalities	I60	Cerebrovascular diseases	I60	Cerebrovascular diseases	I60	Cerebrovascular diseases	I60	Cerebrovascular diseases	I60	Cerebrovascular diseases	I60	Cerebrovascular diseases	I60	Cerebrovascular diseases	I60	Cerebrovascular diseases	Q28	Congenital malformations, deformations and chromosomal abnormalities	I60	Cerebrovascular diseases
0274	2	4	1	0	1	I639	Cerebrovascular diseases	I63	Cerebrovascular diseases	I63	Cerebrovascular diseases	I63	Cerebrovascular diseases	I63	Cerebrovascular diseases	I63	Cerebrovascular diseases	I63	Cerebrovascular diseases	I69	Cerebrovascular diseases	I63	Cerebrovascular diseases	A41	Septicaemia	I63	Cerebrovascular diseases
0275	1	5	1	1	1	J841	Remainder of diseases of the respiratory system	J96	Remainder of diseases of the respiratory system	J84	Remainder of diseases of the respiratory system	I25	Ischaemic heart diseases	J84	Remainder of diseases of the respiratory system	J84	Remainder of diseases of the respiratory system	J84	Remainder of diseases of the respiratory system	J84	Remainder of diseases of the respiratory system	J84	Remainder of diseases of the respiratory system	J84	Remainder of diseases of the respiratory system	J84	Remainder of diseases of the respiratory system
0276	2	3	1	0	1	J449	Chronic lower respiratory diseases	I50	Other heart diseases	J44	Chronic lower respiratory diseases	J44	Chronic lower respiratory diseases	J44	Chronic lower respiratory diseases	I50	Other heart diseases	J44	Chronic lower respiratory diseases	J44	Chronic lower respiratory diseases	J44	Chronic lower respiratory diseases	I50	Other heart diseases	J44	Chronic lower respiratory diseases
0277	1	3	1	1	0	C259	Malignant neoplasm of pancreas	C25	Malignant neoplasm of pancreas	C80	Remainder of malignant neoplasms	C25	Malignant neoplasm of pancreas	C25	Malignant neoplasm of pancreas	C25	Malignant neoplasm of pancreas	C25	Malignant neoplasm of pancreas	C25	Malignant neoplasm of pancreas	C25	Malignant neoplasm of pancreas	C25	Malignant neoplasm of pancreas	C25	Malignant neoplasm of pancreas
0278	2	4	0	1	0	C920	Leukaemia	I61	Cerebrovascular diseases	C96	Remainder of malignant neoplasms	C92	Leukaemia	C92	Leukaemia	C92	Leukaemia	C92	Leukaemia	C92	Leukaemia	C92	Leukaemia	I61	Cerebrovascular diseases	C92	Leukaemia
0279	2	3	0	0	1	A419	Septicaemia	A41	Septicaemia	A41	Septicaemia	A41	Septicaemia	A41	Septicaemia	A41	Septicaemia	A41	Septicaemia	A41	Septicaemia	A41	Septicaemia	A41	Septicaemia	A41	Septicaemia
0280	1	3	0	0	1	B169	Viral hepatitis	K72	Diseases of the liver	B16	Viral hepatitis	B16	Viral hepatitis	B16	Viral hepatitis	B16	Viral hepatitis	B16	Viral hepatitis	B16	Viral hepatitis	B16	Viral hepatitis	B16	Viral hepatitis	E11	Diabetes mellitus
0281	2	4	1	1	1	W18	Falls	X59	All other external causes	W18	Falls	W18	Falls	X59	All other external causes	W18	Falls	W18	Falls	Y86	All other external causes	W18	Falls	X59	All other external causes	W18	Falls
0282	1	5	0	1	0	F03	Mental and behavioural disorders	J69	Remainder of diseases of the respiratory system	F03	Mental and behavioural disorders	C34	Malignant neoplasm of trachea, bronchus and lung	F03	Mental and behavioural disorders	F03	Mental and behavioural disorders	F03	Mental and behavioural disorders	F03	Mental and behavioural disorders	J69	Remainder of diseases of the respiratory system	J69	Remainder of diseases of the respiratory system	F03	Mental and behavioural disorders
0283	1	4	1	0	1	A047	Other intestinal infectious diseases	A04	Other intestinal infectious diseases	A04	Other intestinal infectious diseases	A04	Other intestinal infectious diseases	A04	Other intestinal infectious diseases	A04	Other intestinal infectious diseases	A04	Other intestinal infectious diseases	A04	Other intestinal infectious diseases	A04	Other intestinal infectious diseases	J96	Remainder of diseases of the respiratory system	A04	Other intestinal infectious diseases
0284	1	3	1	0	0	J841	Remainder of diseases of the respiratory system	J96	Remainder of diseases of the respiratory system	J84	Remainder of diseases of the respiratory system	C17	Remainder of malignant neoplasms	J84	Remainder of diseases of the respiratory system	J84	Remainder of diseases of the respiratory system	J84	Remainder of diseases of the respiratory system	J84	Remainder of diseases of the respiratory system	J84	Remainder of diseases of the respiratory system	J96	Remainder of diseases of the respiratory system	J84	Remainder of diseases of the respiratory system
0285	1	1	0	0	1	P072	Certain conditions originating in the perinatal period	P28	Certain conditions originating in the perinatal period	P07	Certain conditions originating in the perinatal period	P07	Certain conditions originating in the perinatal period	P07	Certain conditions originating in the perinatal period	P07	Certain conditions originating in the perinatal period	P07	Certain conditions originating in the perinatal period	P07	Certain conditions originating in the perinatal period	P07	Certain conditions originating in the perinatal period	P07	Certain conditions originating in the perinatal period	P07	Certain conditions originating in the perinatal period
0286	1	1	0	0	1	P240	Certain conditions originating in the perinatal period	P29	Certain conditions originating in the perinatal period	P24	Certain conditions originating in the perinatal period	Q33	Congenital malformations, deformations and chromosomal abnormalities	P24	Certain conditions originating in the perinatal period	P29	Certain conditions originating in the perinatal period	P29	Certain conditions originating in the perinatal period	P24	Certain conditions originating in the perinatal period	P29	Certain conditions originating in the perinatal period	P24	Certain conditions originating in the perinatal period	P24	Certain conditions originating in the perinatal period
0288	1	4	1	1	1	V031	Transport accidents	V03	Transport accidents	V03	Transport accidents	I62	Cerebrovascular diseases	X59	All other external causes	V03	Transport accidents	V03	Transport accidents	V03	Transport accidents	V03	Transport accidents	X59	All other external causes	V03	Transport accidents
0289	1	2	1	1	1	E142	Diabetes mellitus	E14	Diabetes mellitus	E14	Diabetes mellitus	E14	Diabetes mellitus	E14	Diabetes mellitus	E14	Diabetes mellitus	E14	Diabetes mellitus	E14	Diabetes mellitus	E14	Diabetes mellitus	E14	Diabetes mellitus	E14	Diabetes mellitus
0290	1	5	0	1	0	I251	Ischaemic heart diseases	H02	Diseases of the eye and adnexa	I25	Ischaemic heart diseases	D46	Remainder of neoplasms	I25	Ischaemic heart diseases	I25	Ischaemic heart diseases	I25	Ischaemic heart diseases	I25	Ischaemic heart diseases	I25	Ischaemic heart diseases	I25	Ischaemic heart diseases	I25	Ischaemic heart diseases
0291	1	2	1	0	0	V299	Transport accidents	X59	All other external causes	V29	Transport accidents	V29	Transport accidents	X59	All other external causes	V29	Transport accidents	V29	Transport accidents	Y85	All other external causes	V29	Transport accidents	V29	Transport accidents	V29	Transport accidents
0292	2	5	1	1	0	I251	Ischaemic heart diseases	I49	Other heart diseases	I25	Ischaemic heart diseases	J44	Chronic lower respiratory diseases	I25	Ischaemic heart diseases	I25	Ischaemic heart diseases	I25	Ischaemic heart diseases	I25	Ischaemic heart diseases	I25	Ischaemic heart diseases	I49	Other heart diseases	I25	Ischaemic heart diseases
0293	2	3	1	1	1	I420	Other heart diseases	I42	Other heart diseases	I42	Other heart diseases	I42	Other heart diseases	I42	Other heart diseases	I42	Other heart diseases	I42	Other heart diseases	I42	Other heart diseases	I42	Other heart diseases	D12	Remainder of neoplasms	I42	Other heart diseases
0294	1	4	1	0	0	I251	Ischaemic heart diseases	H02	Diseases of the eye and adnexa	I25	Ischaemic heart diseases	I25	Ischaemic heart diseases	I25	Ischaemic heart diseases	I25	Ischaemic heart diseases	I25	Ischaemic heart diseases	I25	Ischaemic heart diseases	I25	Ischaemic heart diseases	I25	Ischaemic heart diseases	I25	Ischaemic heart diseases
0295	1	3	1	0	0	I219	Ischaemic heart diseases	I21	Ischaemic heart diseases	I21	Ischaemic heart diseases	I51	Other heart diseases	I21	Ischaemic heart diseases	I21	Ischaemic heart diseases	I21	Ischaemic heart diseases	I21	Ischaemic heart diseases	I21	Ischaemic heart diseases	I21	Ischaemic heart diseases	I21	Ischaemic heart diseases
0296	1	4	1	1	0	I219	Ischaemic heart diseases	G93	Remainder of diseases of the nervous system	I21	Ischaemic heart diseases	I21	Ischaemic heart diseases	I21	Ischaemic heart diseases	I21	Ischaemic heart diseases	I21	Ischaemic heart diseases	G93	Remainder of diseases of the nervous system	G93	Remainder of diseases of the nervous system	I21	Ischaemic heart diseases	I21	Ischaemic heart diseases
0297	1	2	0	0	1	B182	Viral hepatitis	K74	Diseases of the liver	B18	Viral hepatitis	X00	Exposure to smoke, fire and flames	B18	Viral hepatitis	K74	Diseases of the liver	B18	Viral hepatitis	B18	Viral hepatitis	B18	Viral hepatitis	B18	Viral hepatitis	B18	Viral hepatitis
0298	2	5	0	1	0	F03	Mental and behavioural disorders	F03	Mental and behavioural disorders	F03	Mental and behavioural disorders	F03	Mental and behavioural disorders	F03	Mental and behavioural disorders	F03	Mental and behavioural disorders	F03	Mental and behavioural disorders	F03	Mental and behavioural disorders	F03	Mental and behavioural disorders	E03	Remainder of endocrine, nutritional and metabolic diseases	E03	Remainder of endocrine, nutritional and metabolic diseases
0299	1	5	0	1	1	A419	Septicaemia	A41	Septicaemia	A41	Septicaemia	A41	Septicaemia	A41	Septicaemia	A41	Septicaemia	A41	Septicaemia	A41	Septicaemia	A41	Septicaemia	A41	Septicaemia	I73	Remainder of diseases of the circulatory system
0300	2	4	1	0	0	G310	Remainder of diseases of the nervous system	C84	Non-Hodgkin's lymphoma	G31	Remainder of diseases of the nervous system	G31	Remainder of diseases of the nervous system	G31	Remainder of diseases of the nervous system	G31	Remainder of diseases of the nervous system	G31	Remainder of diseases of the nervous system	J18	Pneumonia	G31	Remainder of diseases of the nervous system	G31	Remainder of diseases of the nervous system	G31	Remainder of diseases of the nervous system
0301	1	5	1	1	0	I429	Other heart diseases	I25	Ischaemic heart diseases	I42	Other heart diseases	I42	Other heart diseases	I42	Other heart diseases	I25	Ischaemic heart diseases	I25	Ischaemic heart diseases	I42	Other heart diseases	I42	Other heart diseases	I25	Ischaemic heart diseases	I42	Other heart diseases
0302	2	4	1	0	1	A047	Other intestinal infectious diseases	A09	Diarrhoea and gastroenteritis of presumed infectious origin	A04	Other intestinal infectious diseases	I25	Ischaemic heart diseases	A04	Other intestinal infectious diseases	A04	Other intestinal infectious diseases	A04	Other intestinal infectious diseases	A41	Septicaemia	A04	Other intestinal infectious diseases	A04	Other intestinal infectious diseases	A04	Other intestinal infectious diseases
0303	2	4	0	1	0	C349	Malignant neoplasm of trachea, bronchus and lung	C34	Malignant neoplasm of trachea, bronchus and lung	C80	Remainder of malignant neoplasms	C34	Malignant neoplasm of trachea, bronchus and lung	C34	Malignant neoplasm of trachea, bronchus and lung	C34	Malignant neoplasm of trachea, bronchus and lung	C34	Malignant neoplasm of trachea, bronchus and lung	C34	Malignant neoplasm of trachea, bronchus and lung	C34	Malignant neoplasm of trachea, bronchus and lung	I70	Atherosclerosis	C34	Malignant neoplasm of trachea, bronchus and lung
0304	1	3	0	0	1	B182	Viral hepatitis	K74	Diseases of the liver	B18	Viral hepatitis	C49	Remainder of malignant neoplasms	B18	Viral hepatitis	K74	Diseases of the liver	B18	Viral hepatitis	K72	Diseases of the liver	B18	Viral hepatitis	B18	Viral hepatitis	B18	Viral hepatitis
0305	2	5	0	1	0	I219	Ischaemic heart diseases	I21	Ischaemic heart diseases	I21	Ischaemic heart diseases	G20	Remainder of diseases of the nervous system	I21	Ischaemic heart diseases	I21	Ischaemic heart diseases	I21	Ischaemic heart diseases	I25	Ischaemic heart diseases	I21	Ischaemic heart diseases	I21	Ischaemic heart diseases	I21	Ischaemic heart diseases
0306	1	3	0	0	1	B182	Viral hepatitis	K74	Diseases of the liver	B18	Viral hepatitis	K74	Diseases of the liver	B18	Viral hepatitis	K74	Diseases of the liver	K74	Diseases of the liver	K74	Diseases of the liver	B18	Viral hepatitis	K74	Diseases of the liver	B18	Viral hepatitis
0307	2	5	0	1	0	I709	Atherosclerosis	G93	Remainder of diseases of the nervous system	I70	Atherosclerosis	E11	Diabetes mellitus	I70	Atherosclerosis	G93	Remainder of diseases of the nervous system	I70	Atherosclerosis	I70	Atherosclerosis	I70	Atherosclerosis	I70	Atherosclerosis	I70	Atherosclerosis
0308	2	4	1	1	1	G309	Alzheimer's disease	R99	Symptoms, signs and abnormal clinical and laboratory findings, not elsewhere classified	G30	Alzheimer's disease	G30	Alzheimer's disease	G30	Alzheimer's disease	G30	Alzheimer's disease	G30	Alzheimer's disease	G30	Alzheimer's disease	G30	Alzheimer's disease	R99	Symptoms, signs and abnormal clinical and laboratory findings, not elsewhere classified	G30	Alzheimer's disease
0309	2	4	1	1	1	I10	Hypertensive diseases	R99	Symptoms, signs and abnormal clinical and laboratory findings, not elsewhere classified	I10	Hypertensive diseases	I10	Hypertensive diseases	I10	Hypertensive diseases	I10	Hypertensive diseases	I10	Hypertensive diseases	I10	Hypertensive diseases	I10	Hypertensive diseases	R99	Symptoms, signs and abnormal clinical and laboratory findings, not elsewhere classified	I10	Hypertensive diseases
0310	1	4	0	0	1	J122	Pneumonia	J18	Pneumonia	J12	Pneumonia	J12	Pneumonia	J12	Pneumonia	B34	Remainder of certain infectious and parasitic diseases	J12	Pneumonia	J12	Pneumonia	J12	Pneumonia	J18	Pneumonia	J12	Pneumonia
0311	1	5	0	1	0	I129	Hypertensive diseases	I12	Hypertensive diseases	I12	Hypertensive diseases	C22	Malignant neoplasm of liver and intrahepatic bile ducts	I12	Hypertensive diseases	I12	Hypertensive diseases	I12	Hypertensive diseases	I12	Hypertensive diseases	I12	Hypertensive diseases	G30	Alzheimer's disease	I12	Hypertensive diseases
0312	1	4	1	1	0	E106	Diabetes mellitus	I25	Ischaemic heart diseases	E10	Diabetes mellitus	E10	Diabetes mellitus	E10	Diabetes mellitus	I25	Ischaemic heart diseases	E10	Diabetes mellitus	I25	Ischaemic heart diseases	E10	Diabetes mellitus	E10	Diabetes mellitus	E10	Diabetes mellitus
0313	1	2	1	0	1	V599	Transport accidents	V59	Transport accidents	V59	Transport accidents	V59	Transport accidents	X59	All other external causes	V59	Transport accidents	V59	Transport accidents	V59	Transport accidents	V59	Transport accidents	V59	Transport accidents	V59	Transport accidents
0314	1	3	1	1	1	E146	Diabetes mellitus	I25	Ischaemic heart diseases	E14	Diabetes mellitus	E14	Diabetes mellitus	E14	Diabetes mellitus	I25	Ischaemic heart diseases	I25	Ischaemic heart diseases	I25	Ischaemic heart diseases	E14	Diabetes mellitus	E14	Diabetes mellitus	E14	Diabetes mellitus
0315	1	2	0	0	1	A415	Septicaemia	A41	Septicaemia	A41	Septicaemia	I10	Hypertensive diseases	A41	Septicaemia	A41	Septicaemia	A41	Septicaemia	A41	Septicaemia	A41	Septicaemia	A41	Septicaemia	F10	Mental and behavioural disorders due to psychoactive substance use
0316	2	2	0	0	1	O000	Pregnancy with abortive outcome	O26	Other direct obstetric deaths	O00	Pregnancy with abortive outcome	O00	Pregnancy with abortive outcome	O00	Pregnancy with abortive outcome	O26	Other direct obstetric deaths	O00	Pregnancy with abortive outcome	O00	Pregnancy with abortive outcome	O00	Pregnancy with abortive outcome	O00	Pregnancy with abortive outcome	O00	Pregnancy with abortive outcome
0317	1	4	1	1	1	G473	Remainder of diseases of the nervous system	E66	Remainder of endocrine, nutritional and metabolic diseases	G47	Remainder of diseases of the nervous system	G47	Remainder of diseases of the nervous system	G47	Remainder of diseases of the nervous system	G47	Remainder of diseases of the nervous system	G47	Remainder of diseases of the nervous system	G47	Remainder of diseases of the nervous system	G47	Remainder of diseases of the nervous system	G47	Remainder of diseases of the nervous system	E66	Remainder of endocrine, nutritional and metabolic diseases
0318	1	4	0	1	0	C349	Malignant neoplasm of trachea, bronchus and lung	C34	Malignant neoplasm of trachea, bronchus and lung	C80	Remainder of malignant neoplasms	C34	Malignant neoplasm of trachea, bronchus and lung	C34	Malignant neoplasm of trachea, bronchus and lung	C34	Malignant neoplasm of trachea, bronchus and lung	C34	Malignant neoplasm of trachea, bronchus and lung	C34	Malignant neoplasm of trachea, bronchus and lung	C34	Malignant neoplasm of trachea, bronchus and lung	C71	Malignant neoplasm of meninges, brain and other parts of central nervous system	C34	Malignant neoplasm of trachea, bronchus and lung
0319	1	4	0	0	1	B182	Viral hepatitis	K72	Diseases of the liver	B18	Viral hepatitis	B18	Viral hepatitis	B18	Viral hepatitis	B18	Viral hepatitis	B18	Viral hepatitis	B18	Viral hepatitis	B18	Viral hepatitis	B18	Viral hepatitis	B18	Viral hepatitis
0321	2	2	1	0	1	B220	Human immunodeficiency virus [HIV] disease	G93	Remainder of diseases of the nervous system	B22	Human immunodeficiency virus [HIV] disease	V09	Transport accidents	B22	Human immunodeficiency virus [HIV] disease	G93	Remainder of diseases of the nervous system	B22	Human immunodeficiency virus [HIV] disease	G93	Remainder of diseases of the nervous system	B22	Human immunodeficiency virus [HIV] disease	G93	Remainder of diseases of the nervous system	B22	Human immunodeficiency virus [HIV] disease
0322	2	4	1	1	1	I429	Other heart diseases	I12	Hypertensive diseases	I42	Other heart diseases	I42	Other heart diseases	I42	Other heart diseases	I12	Hypertensive diseases	I12	Hypertensive diseases	I42	Other heart diseases	I42	Other heart diseases	I12	Hypertensive diseases	I12	Hypertensive diseases
0323	2	3	1	0	1	I629	Cerebrovascular diseases	I62	Cerebrovascular diseases	I62	Cerebrovascular diseases	I62	Cerebrovascular diseases	I62	Cerebrovascular diseases	I62	Cerebrovascular diseases	I62	Cerebrovascular diseases	I69	Cerebrovascular diseases	I62	Cerebrovascular diseases	I62	Cerebrovascular diseases	I62	Cerebrovascular diseases
0324	1	1	0	0	1	P072	Certain conditions originating in the perinatal period	P07	Certain conditions originating in the perinatal period	P07	Certain conditions originating in the perinatal period	P07	Certain conditions originating in the perinatal period	P07	Certain conditions originating in the perinatal period	P07	Certain conditions originating in the perinatal period	P07	Certain conditions originating in the perinatal period	P07	Certain conditions originating in the perinatal period	P29	Certain conditions originating in the perinatal period	P29	Certain conditions originating in the perinatal period	P07	Certain conditions originating in the perinatal period
0325	2	2	1	1	1	V092	Transport accidents	V09	Transport accidents	V09	Transport accidents	F10	Mental and behavioural disorders due to psychoactive substance use	X59	All other external causes	V09	Transport accidents	V09	Transport accidents	Y85	All other external causes	V09	Transport accidents	V09	Transport accidents	V09	Transport accidents
0326	1	4	1	1	0	D469	Remainder of neoplasms	J18	Pneumonia	D48	Remainder of neoplasms	D46	Remainder of neoplasms	D46	Remainder of neoplasms	D46	Remainder of neoplasms	D46	Remainder of neoplasms	J18	Pneumonia	D46	Remainder of neoplasms	D46	Remainder of neoplasms	D46	Remainder of neoplasms
0327	1	3	1	0	1	B449	Remainder of certain infectious and parasitic diseases	R09	Symptoms, signs and abnormal clinical and laboratory findings, not elsewhere classified	B44	Remainder of certain infectious and parasitic diseases	B44	Remainder of certain infectious and parasitic diseases	B44	Remainder of certain infectious and parasitic diseases	B44	Remainder of certain infectious and parasitic diseases	B44	Remainder of certain infectious and parasitic diseases	B44	Remainder of certain infectious and parasitic diseases	B44	Remainder of certain infectious and parasitic diseases	B44	Remainder of certain infectious and parasitic diseases	B44	Remainder of certain infectious and parasitic diseases
0328	2	3	1	0	1	J449	Chronic lower respiratory diseases	R05	Symptoms, signs and abnormal clinical and laboratory findings, not elsewhere classified	J44	Chronic lower respiratory diseases	J44	Chronic lower respiratory diseases	J44	Chronic lower respiratory diseases	J44	Chronic lower respiratory diseases	J44	Chronic lower respiratory diseases	J44	Chronic lower respiratory diseases	J44	Chronic lower respiratory diseases	J44	Chronic lower respiratory diseases	J44	Chronic lower respiratory diseases
0329	1	4	1	1	1	I64	Cerebrovascular diseases	I64	Cerebrovascular diseases	I64	Cerebrovascular diseases	I64	Cerebrovascular diseases	I64	Cerebrovascular diseases	I64	Cerebrovascular diseases	I64	Cerebrovascular diseases	I69	Cerebrovascular diseases	I64	Cerebrovascular diseases	I64	Cerebrovascular diseases	I64	Cerebrovascular diseases
0330	1	4	1	1	0	C349	Malignant neoplasm of trachea, bronchus and lung	R04	Symptoms, signs and abnormal clinical and laboratory findings, not elsewhere classified	C80	Remainder of malignant neoplasms	C34	Malignant neoplasm of trachea, bronchus and lung	C34	Malignant neoplasm of trachea, bronchus and lung	C34	Malignant neoplasm of trachea, bronchus and lung	C34	Malignant neoplasm of trachea, bronchus and lung	C34	Malignant neoplasm of trachea, bronchus and lung	C34	Malignant neoplasm of trachea, bronchus and lung	C34	Malignant neoplasm of trachea, bronchus and lung	C34	Malignant neoplasm of trachea, bronchus and lung
0331	2	5	0	1	0	J47	Chronic lower respiratory diseases	J18	Pneumonia	J47	Chronic lower respiratory diseases	J47	Chronic lower respiratory diseases	J47	Chronic lower respiratory diseases	J47	Chronic lower respiratory diseases	J47	Chronic lower respiratory diseases	J18	Pneumonia	J18	Pneumonia	J47	Chronic lower respiratory diseases	J47	Chronic lower respiratory diseases
0332	2	4	1	1	1	E146	Diabetes mellitus	I25	Ischaemic heart diseases	E14	Diabetes mellitus	E14	Diabetes mellitus	E14	Diabetes mellitus	I25	Ischaemic heart diseases	E14	Diabetes mellitus	E14	Diabetes mellitus	E14	Diabetes mellitus	I25	Ischaemic heart diseases	E14	Diabetes mellitus
0333	1	5	0	1	0	N309	Remainder of diseases of the genitourinary system	R30	Symptoms, signs and abnormal clinical and laboratory findings, not elsewhere classified	N30	Remainder of diseases of the genitourinary system	N30	Remainder of diseases of the genitourinary system	N30	Remainder of diseases of the genitourinary system	N30	Remainder of diseases of the genitourinary system	N30	Remainder of diseases of the genitourinary system	N30	Remainder of diseases of the genitourinary system	N30	Remainder of diseases of the genitourinary system	N30	Remainder of diseases of the genitourinary system	N30	Remainder of diseases of the genitourinary system
0334	2	4	1	1	1	G309	Alzheimer's disease	N39	Remainder of diseases of the genitourinary system	G30	Alzheimer's disease	G30	Alzheimer's disease	G30	Alzheimer's disease	G30	Alzheimer's disease	G30	Alzheimer's disease	G30	Alzheimer's disease	G30	Alzheimer's disease	N39	Remainder of diseases of the genitourinary system	G30	Alzheimer's disease
0335	2	4	1	1	1	J449	Chronic lower respiratory diseases	R68	Symptoms, signs and abnormal clinical and laboratory findings, not elsewhere classified	J44	Chronic lower respiratory diseases	J44	Chronic lower respiratory diseases	J44	Chronic lower respiratory diseases	J44	Chronic lower respiratory diseases	J44	Chronic lower respiratory diseases	J44	Chronic lower respiratory diseases	J44	Chronic lower respiratory diseases	J44	Chronic lower respiratory diseases	J44	Chronic lower respiratory diseases
0336	1	5	0	1	0	J61	Remainder of diseases of the respiratory system	J44	Chronic lower respiratory diseases	J61	Remainder of diseases of the respiratory system	J61	Remainder of diseases of the respiratory system	J61	Remainder of diseases of the respiratory system	J44	Chronic lower respiratory diseases	J44	Chronic lower respiratory diseases	J44	Chronic lower respiratory diseases	J61	Remainder of diseases of the respiratory system	J61	Remainder of diseases of the respiratory system	J61	Remainder of diseases of the respiratory system
0337	1	2	1	0	1	I219	Ischaemic heart diseases	I21	Ischaemic heart diseases	I21	Ischaemic heart diseases	B23	Human immunodeficiency virus [HIV] disease	I21	Ischaemic heart diseases	I21	Ischaemic heart diseases	I21	Ischaemic heart diseases	I21	Ischaemic heart diseases	I21	Ischaemic heart diseases	N28	Remainder of diseases of the genitourinary system	N28	Remainder of diseases of the genitourinary system
0338	2	5	0	1	0	I272	Other heart diseases	I50	Other heart diseases	I27	Other heart diseases	I27	Other heart diseases	I27	Other heart diseases	I27	Other heart diseases	I27	Other heart diseases	I27	Other heart diseases	I27	Other heart diseases	I27	Other heart diseases	I27	Other heart diseases
0339	1	3	0	0	1	K703	Diseases of the liver	K70	Diseases of the liver	K70	Diseases of the liver	K70	Diseases of the liver	K70	Diseases of the liver	K70	Diseases of the liver	K70	Diseases of the liver	K70	Diseases of the liver	K70	Diseases of the liver	K70	Diseases of the liver	K70	Diseases of the liver
0341	1	4	1	1	1	I219	Ischaemic heart diseases	I21	Ischaemic heart diseases	I21	Ischaemic heart diseases	J18	Pneumonia	I21	Ischaemic heart diseases	I21	Ischaemic heart diseases	I21	Ischaemic heart diseases	I25	Ischaemic heart diseases	I21	Ischaemic heart diseases	I21	Ischaemic heart diseases	I21	Ischaemic heart diseases
0342	1	1	0	0	1	P280	Certain conditions originating in the perinatal period	P28	Certain conditions originating in the perinatal period	P28	Certain conditions originating in the perinatal period	Q91	Congenital malformations, deformations and chromosomal abnormalities	P28	Certain conditions originating in the perinatal period	P28	Certain conditions originating in the perinatal period	P28	Certain conditions originating in the perinatal period	P28	Certain conditions originating in the perinatal period	P28	Certain conditions originating in the perinatal period	P28	Certain conditions originating in the perinatal period	E84	Remainder of endocrine, nutritional and metabolic diseases
0343	2	1	0	0	1	P398	Certain conditions originating in the perinatal period	P36	Certain conditions originating in the perinatal period	P39	Certain conditions originating in the perinatal period	Q61	Congenital malformations, deformations and chromosomal abnormalities	P39	Certain conditions originating in the perinatal period	P36	Certain conditions originating in the perinatal period	P39	Certain conditions originating in the perinatal period	P39	Certain conditions originating in the perinatal period	P39	Certain conditions originating in the perinatal period	P39	Certain conditions originating in the perinatal period	P39	Certain conditions originating in the perinatal period
0344	1	5	0	1	0	N390	Remainder of diseases of the genitourinary system	J18	Pneumonia	N39	Remainder of diseases of the genitourinary system	N39	Remainder of diseases of the genitourinary system	N39	Remainder of diseases of the genitourinary system	J18	Pneumonia	N39	Remainder of diseases of the genitourinary system	J18	Pneumonia	J18	Pneumonia	J18	Pneumonia	N39	Remainder of diseases of the genitourinary system
0345	1	4	1	0	0	G122	Remainder of diseases of the nervous system	J96	Remainder of diseases of the respiratory system	G12	Remainder of diseases of the nervous system	G12	Remainder of diseases of the nervous system	G12	Remainder of diseases of the nervous system	G12	Remainder of diseases of the nervous system	G12	Remainder of diseases of the nervous system	G12	Remainder of diseases of the nervous system	G12	Remainder of diseases of the nervous system	R99	Symptoms, signs and abnormal clinical and laboratory findings, not elsewhere classified	G12	Remainder of diseases of the nervous system
0346	2	1	0	0	1	P77	Certain conditions originating in the perinatal period	P77	Certain conditions originating in the perinatal period	P77	Certain conditions originating in the perinatal period	P28	Certain conditions originating in the perinatal period	P77	Certain conditions originating in the perinatal period	P77	Certain conditions originating in the perinatal period	P77	Certain conditions originating in the perinatal period	P77	Certain conditions originating in the perinatal period	P77	Certain conditions originating in the perinatal period	P77	Certain conditions originating in the perinatal period	P77	Certain conditions originating in the perinatal period
0347	2	2	0	0	1	C753	Remainder of malignant neoplasms	C75	Remainder of malignant neoplasms	I64	Cerebrovascular diseases	K74	Diseases of the liver	C75	Remainder of malignant neoplasms	C75	Remainder of malignant neoplasms	C75	Remainder of malignant neoplasms	C75	Remainder of malignant neoplasms	C75	Remainder of malignant neoplasms	C75	Remainder of malignant neoplasms	C75	Remainder of malignant neoplasms
0348	1	4	1	0	0	I516	Other heart diseases	I51	Other heart diseases	I51	Other heart diseases	J45	Chronic lower respiratory diseases	I51	Other heart diseases	I51	Other heart diseases	I51	Other heart diseases	I51	Other heart diseases	I51	Other heart diseases	I51	Other heart diseases	J45	Chronic lower respiratory diseases
0349	1	2	1	1	1	V494	Transport accidents	V49	Transport accidents	V49	Transport accidents	B18	Viral hepatitis	X59	All other external causes	V49	Transport accidents	V49	Transport accidents	V49	Transport accidents	V49	Transport accidents	V49	Transport accidents	V49	Transport accidents
0350	1	1	0	0	1	P012	Certain conditions originating in the perinatal period	Q79	Congenital malformations, deformations and chromosomal abnormalities	P01	Certain conditions originating in the perinatal period	P01	Certain conditions originating in the perinatal period	P01	Certain conditions originating in the perinatal period	Q79	Congenital malformations, deformations and chromosomal abnormalities	P01	Certain conditions originating in the perinatal period	P01	Certain conditions originating in the perinatal period	P01	Certain conditions originating in the perinatal period	Q79	Congenital malformations, deformations and chromosomal abnormalities	Q90	Congenital malformations, deformations and chromosomal abnormalities
0351	2	2	1	0	1	C499	Remainder of malignant neoplasms	J96	Remainder of diseases of the respiratory system	C80	Remainder of malignant neoplasms	C49	Remainder of malignant neoplasms	C49	Remainder of malignant neoplasms	C49	Remainder of malignant neoplasms	C49	Remainder of malignant neoplasms	C49	Remainder of malignant neoplasms	C49	Remainder of malignant neoplasms	C49	Remainder of malignant neoplasms	C49	Remainder of malignant neoplasms
0352	1	4	1	1	1	I219	Ischaemic heart diseases	I21	Ischaemic heart diseases	I21	Ischaemic heart diseases	K70	Diseases of the liver	I21	Ischaemic heart diseases	I21	Ischaemic heart diseases	I21	Ischaemic heart diseases	I21	Ischaemic heart diseases	I21	Ischaemic heart diseases	I25	Ischaemic heart diseases	I21	Ischaemic heart diseases
0353	1	2	1	0	1	V299	Transport accidents	X59	All other external causes	V29	Transport accidents	V29	Transport accidents	X59	All other external causes	V29	Transport accidents	V29	Transport accidents	V29	Transport accidents	V29	Transport accidents	V29	Transport accidents	V29	Transport accidents
0354	1	1	0	0	1	P072	Certain conditions originating in the perinatal period	P07	Certain conditions originating in the perinatal period	P07	Certain conditions originating in the perinatal period	Q90	Congenital malformations, deformations and chromosomal abnormalities	P07	Certain conditions originating in the perinatal period	P07	Certain conditions originating in the perinatal period	P07	Certain conditions originating in the perinatal period	P07	Certain conditions originating in the perinatal period	P07	Certain conditions originating in the perinatal period	P07	Certain conditions originating in the perinatal period	P07	Certain conditions originating in the perinatal period
0355	1	4	1	1	0	I251	Ischaemic heart diseases	R99	Symptoms, signs and abnormal clinical and laboratory findings, not elsewhere classified	I25	Ischaemic heart diseases	I25	Ischaemic heart diseases	I25	Ischaemic heart diseases	I25	Ischaemic heart diseases	I25	Ischaemic heart diseases	I25	Ischaemic heart diseases	I25	Ischaemic heart diseases	R99	Symptoms, signs and abnormal clinical and laboratory findings, not elsewhere classified	I25	Ischaemic heart diseases
0356	1	1	0	0	1	P022	Certain conditions originating in the perinatal period	P07	Certain conditions originating in the perinatal period	P02	Certain conditions originating in the perinatal period	P02	Certain conditions originating in the perinatal period	P02	Certain conditions originating in the perinatal period	P02	Certain conditions originating in the perinatal period	P02	Certain conditions originating in the perinatal period	P02	Certain conditions originating in the perinatal period	P02	Certain conditions originating in the perinatal period	P02	Certain conditions originating in the perinatal period	P02	Certain conditions originating in the perinatal period
0357	2	5	1	1	0	J189	Pneumonia	J96	Remainder of diseases of the respiratory system	J18	Pneumonia	I50	Other heart diseases	J18	Pneumonia	J18	Pneumonia	J18	Pneumonia	J18	Pneumonia	J18	Pneumonia	J18	Pneumonia	J18	Pneumonia
0358	1	4	1	1	0	C65	Remainder of malignant neoplasms	R99	Symptoms, signs and abnormal clinical and laboratory findings, not elsewhere classified	C80	Remainder of malignant neoplasms	C65	Remainder of malignant neoplasms	C65	Remainder of malignant neoplasms	C65	Remainder of malignant neoplasms	C65	Remainder of malignant neoplasms	C65	Remainder of malignant neoplasms	C65	Remainder of malignant neoplasms	C65	Remainder of malignant neoplasms	C65	Remainder of malignant neoplasms
0359	2	2	0	0	1	O268	Other direct obstetric deaths	O26	Other direct obstetric deaths	O26	Other direct obstetric deaths	O26	Other direct obstetric deaths	O26	Other direct obstetric deaths	O26	Other direct obstetric deaths	O26	Other direct obstetric deaths	O26	Other direct obstetric deaths	O26	Other direct obstetric deaths	O99	Indirect obstetric deaths	O26	Other direct obstetric deaths
0360	1	5	0	1	0	I110	Hypertensive diseases	I50	Other heart diseases	I11	Hypertensive diseases	E14	Diabetes mellitus	I11	Hypertensive diseases	I11	Hypertensive diseases	I11	Hypertensive diseases	I11	Hypertensive diseases	I11	Hypertensive diseases	I10	Hypertensive diseases	I11	Hypertensive diseases
0361	1	4	1	1	1	J189	Pneumonia	R99	Symptoms, signs and abnormal clinical and laboratory findings, not elsewhere classified	J18	Pneumonia	J18	Pneumonia	J18	Pneumonia	J18	Pneumonia	J18	Pneumonia	J18	Pneumonia	J18	Pneumonia	J18	Pneumonia	J18	Pneumonia
0362	2	1	0	0	1	P072	Certain conditions originating in the perinatal period	J93	Remainder of diseases of the respiratory system	P07	Certain conditions originating in the perinatal period	P07	Certain conditions originating in the perinatal period	P07	Certain conditions originating in the perinatal period	J93	Remainder of diseases of the respiratory system	P07	Certain conditions originating in the perinatal period	P07	Certain conditions originating in the perinatal period	P07	Certain conditions originating in the perinatal period	P07	Certain conditions originating in the perinatal period	P07	Certain conditions originating in the perinatal period
0363	1	5	1	1	0	I251	Ischaemic heart diseases	I48	Other heart diseases	I25	Ischaemic heart diseases	I25	Ischaemic heart diseases	I25	Ischaemic heart diseases	I25	Ischaemic heart diseases	I25	Ischaemic heart diseases	I25	Ischaemic heart diseases	I25	Ischaemic heart diseases	I25	Ischaemic heart diseases	I25	Ischaemic heart diseases
0364	2	4	1	0	0	I251	Ischaemic heart diseases	R06	Symptoms, signs and abnormal clinical and laboratory findings, not elsewhere classified	I25	Ischaemic heart diseases	I25	Ischaemic heart diseases	I25	Ischaemic heart diseases	I25	Ischaemic heart diseases	I25	Ischaemic heart diseases	I25	Ischaemic heart diseases	I25	Ischaemic heart diseases	I25	Ischaemic heart diseases	I25	Ischaemic heart diseases
0365	2	5	0	1	0	F03	Mental and behavioural disorders	E46	Malnutrition	F03	Mental and behavioural disorders	I70	Atherosclerosis	F03	Mental and behavioural disorders	F03	Mental and behavioural disorders	F03	Mental and behavioural disorders	E46	Malnutrition	F03	Mental and behavioural disorders	F03	Mental and behavioural disorders	F03	Mental and behavioural disorders
0366	1	4	1	1	0	I251	Ischaemic heart diseases	R06	Symptoms, signs and abnormal clinical and laboratory findings, not elsewhere classified	I25	Ischaemic heart diseases	C85	Non-Hodgkin's lymphoma	I25	Ischaemic heart diseases	I25	Ischaemic heart diseases	I25	Ischaemic heart diseases	I25	Ischaemic heart diseases	I25	Ischaemic heart diseases	R99	Symptoms, signs and abnormal clinical and laboratory findings, not elsewhere classified	I25	Ischaemic heart diseases
0367	1	4	0	1	0	C220	Malignant neoplasm of liver and intrahepatic bile ducts	C22	Malignant neoplasm of liver and intrahepatic bile ducts	C80	Remainder of malignant neoplasms	C22	Malignant neoplasm of liver and intrahepatic bile ducts	C22	Malignant neoplasm of liver and intrahepatic bile ducts	C22	Malignant neoplasm of liver and intrahepatic bile ducts	C22	Malignant neoplasm of liver and intrahepatic bile ducts	C22	Malignant neoplasm of liver and intrahepatic bile ducts	C22	Malignant neoplasm of liver and intrahepatic bile ducts	K74	Diseases of the liver	C22	Malignant neoplasm of liver and intrahepatic bile ducts
0368	2	5	1	1	1	C310	Remainder of malignant neoplasms	C31	Remainder of malignant neoplasms	C80	Remainder of malignant neoplasms	C31	Remainder of malignant neoplasms	C31	Remainder of malignant neoplasms	C31	Remainder of malignant neoplasms	J44	Chronic lower respiratory diseases	C31	Remainder of malignant neoplasms	J44	Chronic lower respiratory diseases	C31	Remainder of malignant neoplasms	C31	Remainder of malignant neoplasms
0369	1	3	1	0	1	A499	Remainder of certain infectious and parasitic diseases	I25	Ischaemic heart diseases	A49	Remainder of certain infectious and parasitic diseases	I25	Ischaemic heart diseases	A49	Remainder of certain infectious and parasitic diseases	A49	Remainder of certain infectious and parasitic diseases	A49	Remainder of certain infectious and parasitic diseases	A49	Remainder of certain infectious and parasitic diseases	A49	Remainder of certain infectious and parasitic diseases	A49	Remainder of certain infectious and parasitic diseases	I25	Ischaemic heart diseases
0371	2	1	0	0	1	P280	Certain conditions originating in the perinatal period	P28	Certain conditions originating in the perinatal period	P28	Certain conditions originating in the perinatal period	Q99	Congenital malformations, deformations and chromosomal abnormalities	P28	Certain conditions originating in the perinatal period	P28	Certain conditions originating in the perinatal period	P28	Certain conditions originating in the perinatal period	P28	Certain conditions originating in the perinatal period	P28	Certain conditions originating in the perinatal period	P07	Certain conditions originating in the perinatal period	P28	Certain conditions originating in the perinatal period
0372	2	2	1	1	1	J189	Pneumonia	A41	Septicaemia	J18	Pneumonia	O99	Indirect obstetric deaths	J18	Pneumonia	A41	Septicaemia	A41	Septicaemia	A41	Septicaemia	A41	Septicaemia	J18	Pneumonia	J18	Pneumonia
0373	2	1	0	0	1	P362	Certain conditions originating in the perinatal period	P36	Certain conditions originating in the perinatal period	P36	Certain conditions originating in the perinatal period	Q01	Congenital malformations, deformations and chromosomal abnormalities	P36	Certain conditions originating in the perinatal period	P36	Certain conditions originating in the perinatal period	P36	Certain conditions originating in the perinatal period	P36	Certain conditions originating in the perinatal period	P36	Certain conditions originating in the perinatal period	P07	Certain conditions originating in the perinatal period	P36	Certain conditions originating in the perinatal period
0374	1	1	0	0	1	P021	Certain conditions originating in the perinatal period	P02	Certain conditions originating in the perinatal period	P02	Certain conditions originating in the perinatal period	P02	Certain conditions originating in the perinatal period	P02	Certain conditions originating in the perinatal period	P02	Certain conditions originating in the perinatal period	P02	Certain conditions originating in the perinatal period	P02	Certain conditions originating in the perinatal period	P02	Certain conditions originating in the perinatal period	P02	Certain conditions originating in the perinatal period	P02	Certain conditions originating in the perinatal period
0375	2	3	1	1	0	C541	Malignant neoplasm of other and unspecified parts of uterus	C54	Malignant neoplasm of other and unspecified parts of uterus	C80	Remainder of malignant neoplasms	C54	Malignant neoplasm of other and unspecified parts of uterus	C54	Malignant neoplasm of other and unspecified parts of uterus	C54	Malignant neoplasm of other and unspecified parts of uterus	C54	Malignant neoplasm of other and unspecified parts of uterus	C54	Malignant neoplasm of other and unspecified parts of uterus	C54	Malignant neoplasm of other and unspecified parts of uterus	C80	Remainder of malignant neoplasms	C54	Malignant neoplasm of other and unspecified parts of uterus
0376	2	1	0	0	1	P072	Certain conditions originating in the perinatal period	P07	Certain conditions originating in the perinatal period	P07	Certain conditions originating in the perinatal period	Q24	Congenital malformations, deformations and chromosomal abnormalities	P07	Certain conditions originating in the perinatal period	P07	Certain conditions originating in the perinatal period	P07	Certain conditions originating in the perinatal period	P07	Certain conditions originating in the perinatal period	P07	Certain conditions originating in the perinatal period	P07	Certain conditions originating in the perinatal period	P07	Certain conditions originating in the perinatal period
0377	1	3	1	1	1	V877	Transport accidents	X59	All other external causes	V87	Transport accidents	V87	Transport accidents	X59	All other external causes	V87	Transport accidents	V87	Transport accidents	Y85	All other external causes	V87	Transport accidents	X59	All other external causes	V87	Transport accidents
0378	2	4	1	1	1	I219	Ischaemic heart diseases	I21	Ischaemic heart diseases	I21	Ischaemic heart diseases	I21	Ischaemic heart diseases	I21	Ischaemic heart diseases	I21	Ischaemic heart diseases	I21	Ischaemic heart diseases	I25	Ischaemic heart diseases	I21	Ischaemic heart diseases	I21	Ischaemic heart diseases	I21	Ischaemic heart diseases
0379	2	4	1	1	1	G309	Alzheimer's disease	C50	Malignant neoplasm of breast	G30	Alzheimer's disease	C90	Multiple myeloma and malignant plasma cell neoplasms	G30	Alzheimer's disease	G30	Alzheimer's disease	G30	Alzheimer's disease	G30	Alzheimer's disease	G30	Alzheimer's disease	G30	Alzheimer's disease	G30	Alzheimer's disease
0380	2	3	1	0	1	Y09	Assault	Y09	Assault	Y09	Assault	Y09	Assault	X59	All other external causes	Y09	Assault	Y09	Assault	Y09	Assault	Y09	Assault	X59	All other external causes	Y09	Assault
0381	1	4	1	1	1	C61	Malignant neoplasm of prostate	E87	Remainder of endocrine, nutritional and metabolic diseases	C80	Remainder of malignant neoplasms	C61	Malignant neoplasm of prostate	C61	Malignant neoplasm of prostate	E87	Remainder of endocrine, nutritional and metabolic diseases	C61	Malignant neoplasm of prostate	E87	Remainder of endocrine, nutritional and metabolic diseases	C61	Malignant neoplasm of prostate	E87	Remainder of endocrine, nutritional and metabolic diseases	C61	Malignant neoplasm of prostate
0382	2	5	1	1	0	I678	Cerebrovascular diseases	I67	Cerebrovascular diseases	I67	Cerebrovascular diseases	I67	Cerebrovascular diseases	I67	Cerebrovascular diseases	I67	Cerebrovascular diseases	I67	Cerebrovascular diseases	I69	Cerebrovascular diseases	I67	Cerebrovascular diseases	N18	Remainder of diseases of the genitourinary system	I67	Cerebrovascular diseases
0383	1	3	1	1	1	I119	Hypertensive diseases	I11	Hypertensive diseases	I11	Hypertensive diseases	B24	Human immunodeficiency virus [HIV] disease	I11	Hypertensive diseases	I11	Hypertensive diseases	I11	Hypertensive diseases	I11	Hypertensive diseases	I11	Hypertensive diseases	I10	Hypertensive diseases	I11	Hypertensive diseases
0384	1	2	1	0	1	C921	Leukaemia	C92	Leukaemia	C92	Leukaemia	I71	Remainder of diseases of the circulatory system	C92	Leukaemia	I49	Other heart diseases	C92	Leukaemia	I49	Other heart diseases	I49	Other heart diseases	I49	Other heart diseases	C92	Leukaemia
0385	1	4	1	1	1	K746	Diseases of the liver	K72	Diseases of the liver	K74	Diseases of the liver	K74	Diseases of the liver	K74	Diseases of the liver	K74	Diseases of the liver	K74	Diseases of the liver	K74	Diseases of the liver	K74	Diseases of the liver	K74	Diseases of the liver	K74	Diseases of the liver
0386	1	3	1	1	1	C809	Remainder of malignant neoplasms	K22	Remainder of diseases of the digestive system	C80	Remainder of malignant neoplasms	C80	Remainder of malignant neoplasms	C80	Remainder of malignant neoplasms	K22	Remainder of diseases of the digestive system	C80	Remainder of malignant neoplasms	J69	Remainder of diseases of the respiratory system	C80	Remainder of malignant neoplasms	K22	Remainder of diseases of the digestive system	C80	Remainder of malignant neoplasms
0387	2	4	1	1	1	K703	Diseases of the liver	K74	Diseases of the liver	K70	Diseases of the liver	K70	Diseases of the liver	K70	Diseases of the liver	K70	Diseases of the liver	K70	Diseases of the liver	K70	Diseases of the liver	K70	Diseases of the liver	K70	Diseases of the liver	K70	Diseases of the liver
0388	1	3	1	1	0	C349	Malignant neoplasm of trachea, bronchus and lung	R99	Symptoms, signs and abnormal clinical and laboratory findings, not elsewhere classified	C80	Remainder of malignant neoplasms	C34	Malignant neoplasm of trachea, bronchus and lung	C34	Malignant neoplasm of trachea, bronchus and lung	C34	Malignant neoplasm of trachea, bronchus and lung	C34	Malignant neoplasm of trachea, bronchus and lung	C34	Malignant neoplasm of trachea, bronchus and lung	C34	Malignant neoplasm of trachea, bronchus and lung	R99	Symptoms, signs and abnormal clinical and laboratory findings, not elsewhere classified	C34	Malignant neoplasm of trachea, bronchus and lung
0389	1	5	0	1	0	C61	Malignant neoplasm of prostate	C61	Malignant neoplasm of prostate	C80	Remainder of malignant neoplasms	C61	Malignant neoplasm of prostate	C61	Malignant neoplasm of prostate	C61	Malignant neoplasm of prostate	E14	Diabetes mellitus	C61	Malignant neoplasm of prostate	E14	Diabetes mellitus	C61	Malignant neoplasm of prostate	C61	Malignant neoplasm of prostate
0390	1	1	0	0	1	P524	Certain conditions originating in the perinatal period	P52	Certain conditions originating in the perinatal period	P52	Certain conditions originating in the perinatal period	Q79	Congenital malformations, deformations and chromosomal abnormalities	P52	Certain conditions originating in the perinatal period	P52	Certain conditions originating in the perinatal period	P52	Certain conditions originating in the perinatal period	P52	Certain conditions originating in the perinatal period	P52	Certain conditions originating in the perinatal period	P07	Certain conditions originating in the perinatal period	P52	Certain conditions originating in the perinatal period
0391	2	1	0	0	1	P220	Certain conditions originating in the perinatal period	P22	Certain conditions originating in the perinatal period	P22	Certain conditions originating in the perinatal period	P22	Certain conditions originating in the perinatal period	P22	Certain conditions originating in the perinatal period	P22	Certain conditions originating in the perinatal period	P22	Certain conditions originating in the perinatal period	P22	Certain conditions originating in the perinatal period	P22	Certain conditions originating in the perinatal period	P22	Certain conditions originating in the perinatal period	P22	Certain conditions originating in the perinatal period
0392	1	2	1	0	1	V299	Transport accidents	V29	Transport accidents	V29	Transport accidents	V29	Transport accidents	X59	All other external causes	V29	Transport accidents	V29	Transport accidents	Y85	All other external causes	V29	Transport accidents	X59	All other external causes	V29	Transport accidents
0393	1	2	0	0	1	M329	Diseases of the musculoskeletal system and connective tissue	M32	Diseases of the musculoskeletal system and connective tissue	M32	Diseases of the musculoskeletal system and connective tissue	M32	Diseases of the musculoskeletal system and connective tissue	M32	Diseases of the musculoskeletal system and connective tissue	M32	Diseases of the musculoskeletal system and connective tissue	M32	Diseases of the musculoskeletal system and connective tissue	M32	Diseases of the musculoskeletal system and connective tissue	M32	Diseases of the musculoskeletal system and connective tissue	M32	Diseases of the musculoskeletal system and connective tissue	M32	Diseases of the musculoskeletal system and connective tissue
0394	1	1	0	0	1	A090	Diarrhoea and gastroenteritis of presumed infectious origin	P28	Certain conditions originating in the perinatal period	A09	Diarrhoea and gastroenteritis of presumed infectious origin	Q24	Congenital malformations, deformations and chromosomal abnormalities	A09	Diarrhoea and gastroenteritis of presumed infectious origin	P28	Certain conditions originating in the perinatal period	P28	Certain conditions originating in the perinatal period	A09	Diarrhoea and gastroenteritis of presumed infectious origin	P28	Certain conditions originating in the perinatal period	A09	Diarrhoea and gastroenteritis of presumed infectious origin	A09	Diarrhoea and gastroenteritis of presumed infectious origin
0395	1	4	0	1	0	C259	Malignant neoplasm of pancreas	J18	Pneumonia	C80	Remainder of malignant neoplasms	C25	Malignant neoplasm of pancreas	C25	Malignant neoplasm of pancreas	C25	Malignant neoplasm of pancreas	C25	Malignant neoplasm of pancreas	A41	Septicaemia	C25	Malignant neoplasm of pancreas	C25	Malignant neoplasm of pancreas	C25	Malignant neoplasm of pancreas
0396	1	4	1	0	0	I251	Ischaemic heart diseases	G93	Remainder of diseases of the nervous system	I25	Ischaemic heart diseases	J84	Remainder of diseases of the respiratory system	I25	Ischaemic heart diseases	G93	Remainder of diseases of the nervous system	I25	Ischaemic heart diseases	I25	Ischaemic heart diseases	I25	Ischaemic heart diseases	I25	Ischaemic heart diseases	I25	Ischaemic heart diseases
0397	1	3	1	0	0	I251	Ischaemic heart diseases	R06	Symptoms, signs and abnormal clinical and laboratory findings, not elsewhere classified	I25	Ischaemic heart diseases	I25	Ischaemic heart diseases	I25	Ischaemic heart diseases	I25	Ischaemic heart diseases	I25	Ischaemic heart diseases	I25	Ischaemic heart diseases	I25	Ischaemic heart diseases	R99	Symptoms, signs and abnormal clinical and laboratory findings, not elsewhere classified	I25	Ischaemic heart diseases
0398	1	3	0	0	1	B182	Viral hepatitis	K70	Diseases of the liver	B18	Viral hepatitis	B18	Viral hepatitis	B18	Viral hepatitis	K70	Diseases of the liver	B18	Viral hepatitis	B18	Viral hepatitis	B18	Viral hepatitis	B18	Viral hepatitis	B18	Viral hepatitis
0399	1	5	1	1	0	J449	Chronic lower respiratory diseases	J96	Remainder of diseases of the respiratory system	J44	Chronic lower respiratory diseases	J44	Chronic lower respiratory diseases	J44	Chronic lower respiratory diseases	J44	Chronic lower respiratory diseases	J44	Chronic lower respiratory diseases	J44	Chronic lower respiratory diseases	J44	Chronic lower respiratory diseases	J44	Chronic lower respiratory diseases	J44	Chronic lower respiratory diseases
0400	2	1	0	0	1	P614	Certain conditions originating in the perinatal period	P54	Certain conditions originating in the perinatal period	P61	Certain conditions originating in the perinatal period	P61	Certain conditions originating in the perinatal period	P61	Certain conditions originating in the perinatal period	P54	Certain conditions originating in the perinatal period	P54	Certain conditions originating in the perinatal period	P61	Certain conditions originating in the perinatal period	P54	Certain conditions originating in the perinatal period	P61	Certain conditions originating in the perinatal period	P54	Certain conditions originating in the perinatal period
0401	2	1	1	0	1	P291	Certain conditions originating in the perinatal period	P05	Certain conditions originating in the perinatal period	P29	Certain conditions originating in the perinatal period	P29	Certain conditions originating in the perinatal period	P29	Certain conditions originating in the perinatal period	P29	Certain conditions originating in the perinatal period	P29	Certain conditions originating in the perinatal period	P29	Certain conditions originating in the perinatal period	P29	Certain conditions originating in the perinatal period	P29	Certain conditions originating in the perinatal period	P29	Certain conditions originating in the perinatal period
0402	2	4	1	0	1	B99	Remainder of certain infectious and parasitic diseases	A41	Septicaemia	B99	Remainder of certain infectious and parasitic diseases	B99	Remainder of certain infectious and parasitic diseases	B99	Remainder of certain infectious and parasitic diseases	B99	Remainder of certain infectious and parasitic diseases	B99	Remainder of certain infectious and parasitic diseases	B99	Remainder of certain infectious and parasitic diseases	B99	Remainder of certain infectious and parasitic diseases	B99	Remainder of certain infectious and parasitic diseases	B99	Remainder of certain infectious and parasitic diseases
0403	1	2	0	0	1	A419	Septicaemia	K76	Diseases of the liver	A41	Septicaemia	I11	Hypertensive diseases	A41	Septicaemia	K76	Diseases of the liver	K76	Diseases of the liver	B94	Remainder of certain infectious and parasitic diseases	A41	Septicaemia	K76	Diseases of the liver	A41	Septicaemia
0404	1	4	1	1	1	B208	Human immunodeficiency virus [HIV] disease	B20	Human immunodeficiency virus [HIV] disease	B20	Human immunodeficiency virus [HIV] disease	N18	Remainder of diseases of the genitourinary system	B20	Human immunodeficiency virus [HIV] disease	B20	Human immunodeficiency virus [HIV] disease	B20	Human immunodeficiency virus [HIV] disease	B20	Human immunodeficiency virus [HIV] disease	B20	Human immunodeficiency virus [HIV] disease	J18	Pneumonia	B24	Human immunodeficiency virus [HIV] disease
0405	1	3	1	0	0	X01	Exposure to smoke, fire and flames	X01	Exposure to smoke, fire and flames	X01	Exposure to smoke, fire and flames	X01	Exposure to smoke, fire and flames	X09	Exposure to smoke, fire and flames	X01	Exposure to smoke, fire and flames	X01	Exposure to smoke, fire and flames	Y86	All other external causes	X01	Exposure to smoke, fire and flames	X09	Exposure to smoke, fire and flames	X01	Exposure to smoke, fire and flames
0406	2	5	1	1	1	I219	Ischaemic heart diseases	J18	Pneumonia	I21	Ischaemic heart diseases	N39	Remainder of diseases of the genitourinary system	I21	Ischaemic heart diseases	J18	Pneumonia	J18	Pneumonia	J18	Pneumonia	I21	Ischaemic heart diseases	I21	Ischaemic heart diseases	I21	Ischaemic heart diseases
0407	2	5	1	1	0	K578	Remainder of diseases of the digestive system	R10	Symptoms, signs and abnormal clinical and laboratory findings, not elsewhere classified	K57	Remainder of diseases of the digestive system	I10	Hypertensive diseases	K57	Remainder of diseases of the digestive system	K57	Remainder of diseases of the digestive system	K57	Remainder of diseases of the digestive system	K57	Remainder of diseases of the digestive system	K57	Remainder of diseases of the digestive system	K57	Remainder of diseases of the digestive system	K57	Remainder of diseases of the digestive system
0408	2	1	1	0	1	P290	Certain conditions originating in the perinatal period	P05	Certain conditions originating in the perinatal period	P29	Certain conditions originating in the perinatal period	P29	Certain conditions originating in the perinatal period	P29	Certain conditions originating in the perinatal period	P29	Certain conditions originating in the perinatal period	P29	Certain conditions originating in the perinatal period	P29	Certain conditions originating in the perinatal period	P29	Certain conditions originating in the perinatal period	P29	Certain conditions originating in the perinatal period	P00	Certain conditions originating in the perinatal period
0409	1	3	0	0	1	B182	Viral hepatitis	K74	Diseases of the liver	B18	Viral hepatitis	K70	Diseases of the liver	B18	Viral hepatitis	K74	Diseases of the liver	K74	Diseases of the liver	B18	Viral hepatitis	B18	Viral hepatitis	B18	Viral hepatitis	E66	Remainder of endocrine, nutritional and metabolic diseases
0410	2	4	1	1	0	C719	Malignant neoplasm of meninges, brain and other parts of central nervous system	J96	Remainder of diseases of the respiratory system	C80	Remainder of malignant neoplasms	C71	Malignant neoplasm of meninges, brain and other parts of central nervous system	C71	Malignant neoplasm of meninges, brain and other parts of central nervous system	C71	Malignant neoplasm of meninges, brain and other parts of central nervous system	C71	Malignant neoplasm of meninges, brain and other parts of central nervous system	C71	Malignant neoplasm of meninges, brain and other parts of central nervous system	C71	Malignant neoplasm of meninges, brain and other parts of central nervous system	C71	Malignant neoplasm of meninges, brain and other parts of central nervous system	C71	Malignant neoplasm of meninges, brain and other parts of central nervous system
0411	1	5	1	1	0	I251	Ischaemic heart diseases	I50	Other heart diseases	I25	Ischaemic heart diseases	I25	Ischaemic heart diseases	I25	Ischaemic heart diseases	I25	Ischaemic heart diseases	I25	Ischaemic heart diseases	E11	Diabetes mellitus	I25	Ischaemic heart diseases	I50	Other heart diseases	I25	Ischaemic heart diseases
0412	2	3	1	1	1	L089	Diseases of the skin and subcutaneous tissue	N18	Remainder of diseases of the genitourinary system	L08	Diseases of the skin and subcutaneous tissue	C80	Remainder of malignant neoplasms	L08	Diseases of the skin and subcutaneous tissue	N18	Remainder of diseases of the genitourinary system	L08	Diseases of the skin and subcutaneous tissue	L08	Diseases of the skin and subcutaneous tissue	A41	Septicaemia	L08	Diseases of the skin and subcutaneous tissue	L08	Diseases of the skin and subcutaneous tissue
0413	1	3	1	1	1	L028	Diseases of the skin and subcutaneous tissue	R50	Symptoms, signs and abnormal clinical and laboratory findings, not elsewhere classified	L02	Diseases of the skin and subcutaneous tissue	I71	Remainder of diseases of the circulatory system	L02	Diseases of the skin and subcutaneous tissue	L02	Diseases of the skin and subcutaneous tissue	L02	Diseases of the skin and subcutaneous tissue	L02	Diseases of the skin and subcutaneous tissue	L02	Diseases of the skin and subcutaneous tissue	L02	Diseases of the skin and subcutaneous tissue	L02	Diseases of the skin and subcutaneous tissue
0414	1	1	0	0	1	P073	Certain conditions originating in the perinatal period	P28	Certain conditions originating in the perinatal period	P07	Certain conditions originating in the perinatal period	P28	Certain conditions originating in the perinatal period	P07	Certain conditions originating in the perinatal period	P07	Certain conditions originating in the perinatal period	P07	Certain conditions originating in the perinatal period	P07	Certain conditions originating in the perinatal period	P07	Certain conditions originating in the perinatal period	R99	Symptoms, signs and abnormal clinical and laboratory findings, not elsewhere classified	P07	Certain conditions originating in the perinatal period
0415	1	4	1	1	1	N390	Remainder of diseases of the genitourinary system	A49	Remainder of certain infectious and parasitic diseases	N39	Remainder of diseases of the genitourinary system	C71	Malignant neoplasm of meninges, brain and other parts of central nervous system	N39	Remainder of diseases of the genitourinary system	A49	Remainder of certain infectious and parasitic diseases	N39	Remainder of diseases of the genitourinary system	A49	Remainder of certain infectious and parasitic diseases	N39	Remainder of diseases of the genitourinary system	N39	Remainder of diseases of the genitourinary system	N39	Remainder of diseases of the genitourinary system
0416	2	5	1	1	0	W19	Falls	X59	All other external causes	W19	Falls	W19	Falls	X59	All other external causes	W19	Falls	W19	Falls	W19	Falls	W19	Falls	X59	All other external causes	W19	Falls
0417	1	5	1	1	1	I480	Other heart diseases	I64	Cerebrovascular diseases	I48	Other heart diseases	C34	Malignant neoplasm of trachea, bronchus and lung	I48	Other heart diseases	I64	Cerebrovascular diseases	I48	Other heart diseases	I69	Cerebrovascular diseases	I48	Other heart diseases	I64	Cerebrovascular diseases	I73	Remainder of diseases of the circulatory system
0418	2	5	0	1	0	C539	Malignant neoplasm of cervix uteri	J96	Remainder of diseases of the respiratory system	C80	Remainder of malignant neoplasms	C53	Malignant neoplasm of cervix uteri	C53	Malignant neoplasm of cervix uteri	C53	Malignant neoplasm of cervix uteri	C53	Malignant neoplasm of cervix uteri	C53	Malignant neoplasm of cervix uteri	C53	Malignant neoplasm of cervix uteri	R99	Symptoms, signs and abnormal clinical and laboratory findings, not elsewhere classified	C53	Malignant neoplasm of cervix uteri
0419	1	4	1	1	1	E116	Diabetes mellitus	I51	Other heart diseases	E11	Diabetes mellitus	E11	Diabetes mellitus	E11	Diabetes mellitus	I51	Other heart diseases	E11	Diabetes mellitus	I51	Other heart diseases	E11	Diabetes mellitus	I51	Other heart diseases	E11	Diabetes mellitus
0420	2	1	0	0	1	P219	Certain conditions originating in the perinatal period	P21	Certain conditions originating in the perinatal period	P21	Certain conditions originating in the perinatal period	Q89	Congenital malformations, deformations and chromosomal abnormalities	P21	Certain conditions originating in the perinatal period	P21	Certain conditions originating in the perinatal period	P21	Certain conditions originating in the perinatal period	P21	Certain conditions originating in the perinatal period	P21	Certain conditions originating in the perinatal period	P21	Certain conditions originating in the perinatal period	P21	Certain conditions originating in the perinatal period
0421	2	4	1	1	1	W01	Falls	X59	All other external causes	W01	Falls	I10	Hypertensive diseases	X59	All other external causes	W01	Falls	W01	Falls	I26	Other heart diseases	W01	Falls	W01	Falls	F03	Mental and behavioural disorders
0422	1	5	0	1	0	I219	Ischaemic heart diseases	N18	Remainder of diseases of the genitourinary system	I21	Ischaemic heart diseases	I21	Ischaemic heart diseases	I21	Ischaemic heart diseases	I21	Ischaemic heart diseases	I21	Ischaemic heart diseases	I25	Ischaemic heart diseases	I21	Ischaemic heart diseases	I13	Hypertensive diseases	I21	Ischaemic heart diseases
0423	2	4	1	1	1	W19	Falls	W19	Falls	W19	Falls	W19	Falls	X59	All other external causes	W19	Falls	W19	Falls	W19	Falls	W19	Falls	W19	Falls	W19	Falls
0424	1	4	1	1	1	J440	Chronic lower respiratory diseases	J18	Pneumonia	J44	Chronic lower respiratory diseases	I10	Hypertensive diseases	J44	Chronic lower respiratory diseases	J44	Chronic lower respiratory diseases	J44	Chronic lower respiratory diseases	J44	Chronic lower respiratory diseases	J44	Chronic lower respiratory diseases	J18	Pneumonia	J44	Chronic lower respiratory diseases
0425	1	2	1	0	1	B24	Human immunodeficiency virus [HIV] disease	I51	Other heart diseases	B24	Human immunodeficiency virus [HIV] disease	B24	Human immunodeficiency virus [HIV] disease	B24	Human immunodeficiency virus [HIV] disease	I51	Other heart diseases	B24	Human immunodeficiency virus [HIV] disease	I51	Other heart diseases	B24	Human immunodeficiency virus [HIV] disease	I51	Other heart diseases	B24	Human immunodeficiency virus [HIV] disease
0426	1	2	1	1	1	V299	Transport accidents	X59	All other external causes	V29	Transport accidents	V29	Transport accidents	X59	All other external causes	V29	Transport accidents	V29	Transport accidents	V29	Transport accidents	V29	Transport accidents	X59	All other external causes	V29	Transport accidents
0427	2	4	1	1	1	C439	Malignant melanoma of skin	C43	Malignant melanoma of skin	C80	Remainder of malignant neoplasms	C43	Malignant melanoma of skin	C43	Malignant melanoma of skin	C43	Malignant melanoma of skin	C43	Malignant melanoma of skin	C43	Malignant melanoma of skin	C43	Malignant melanoma of skin	C43	Malignant melanoma of skin	C43	Malignant melanoma of skin
0428	2	4	1	1	1	I609	Cerebrovascular diseases	I67	Cerebrovascular diseases	I60	Cerebrovascular diseases	F01	Mental and behavioural disorders	I60	Cerebrovascular diseases	I60	Cerebrovascular diseases	I60	Cerebrovascular diseases	I60	Cerebrovascular diseases	I60	Cerebrovascular diseases	I60	Cerebrovascular diseases	I60	Cerebrovascular diseases
0429	2	4	1	1	1	A810	Remainder of certain infectious and parasitic diseases	E46	Malnutrition	A81	Remainder of certain infectious and parasitic diseases	A81	Remainder of certain infectious and parasitic diseases	A81	Remainder of certain infectious and parasitic diseases	E46	Malnutrition	A81	Remainder of certain infectious and parasitic diseases	E46	Malnutrition	A81	Remainder of certain infectious and parasitic diseases	A81	Remainder of certain infectious and parasitic diseases	A81	Remainder of certain infectious and parasitic diseases
0430	1	4	1	1	0	I259	Ischaemic heart diseases	I49	Other heart diseases	I25	Ischaemic heart diseases	G61	Remainder of diseases of the nervous system	I25	Ischaemic heart diseases	I25	Ischaemic heart diseases	I25	Ischaemic heart diseases	I25	Ischaemic heart diseases	I25	Ischaemic heart diseases	I25	Ischaemic heart diseases	E14	Diabetes mellitus
0431	1	5	1	1	1	I359	Other heart diseases	I48	Other heart diseases	I35	Other heart diseases	E14	Diabetes mellitus	I35	Other heart diseases	I35	Other heart diseases	I35	Other heart diseases	I48	Other heart diseases	I35	Other heart diseases	I35	Other heart diseases	I35	Other heart diseases
0432	1	4	1	1	1	E102	Diabetes mellitus	N18	Remainder of diseases of the genitourinary system	E10	Diabetes mellitus	E10	Diabetes mellitus	E10	Diabetes mellitus	E10	Diabetes mellitus	E10	Diabetes mellitus	N18	Remainder of diseases of the genitourinary system	E10	Diabetes mellitus	E10	Diabetes mellitus	E10	Diabetes mellitus
0433	1	3	1	1	1	V585	Transport accidents	X59	All other external causes	V58	Transport accidents	V58	Transport accidents	X59	All other external causes	V58	Transport accidents	V58	Transport accidents	Y86	All other external causes	V58	Transport accidents	X59	All other external causes	V58	Transport accidents
0434	1	3	1	0	0	I614	Cerebrovascular diseases	R55	Symptoms, signs and abnormal clinical and laboratory findings, not elsewhere classified	I61	Cerebrovascular diseases	D61	Anaemias	I61	Cerebrovascular diseases	I61	Cerebrovascular diseases	I61	Cerebrovascular diseases	I69	Cerebrovascular diseases	I61	Cerebrovascular diseases	J96	Remainder of diseases of the respiratory system	I61	Cerebrovascular diseases
0435	1	1	0	0	1	P072	Certain conditions originating in the perinatal period	P07	Certain conditions originating in the perinatal period	P07	Certain conditions originating in the perinatal period	Q90	Congenital malformations, deformations and chromosomal abnormalities	P07	Certain conditions originating in the perinatal period	P07	Certain conditions originating in the perinatal period	P07	Certain conditions originating in the perinatal period	P07	Certain conditions originating in the perinatal period	P07	Certain conditions originating in the perinatal period	P07	Certain conditions originating in the perinatal period	P07	Certain conditions originating in the perinatal period
0436	1	4	0	1	0	C189	Malignant neoplasm of colon, rectum and anus	C18	Malignant neoplasm of colon, rectum and anus	C80	Remainder of malignant neoplasms	C18	Malignant neoplasm of colon, rectum and anus	C18	Malignant neoplasm of colon, rectum and anus	C18	Malignant neoplasm of colon, rectum and anus	C18	Malignant neoplasm of colon, rectum and anus	C18	Malignant neoplasm of colon, rectum and anus	C18	Malignant neoplasm of colon, rectum and anus	E14	Diabetes mellitus	E14	Diabetes mellitus
0437	2	4	1	1	1	I679	Cerebrovascular diseases	I25	Ischaemic heart diseases	I67	Cerebrovascular diseases	I67	Cerebrovascular diseases	I67	Cerebrovascular diseases	I25	Ischaemic heart diseases	I25	Ischaemic heart diseases	I25	Ischaemic heart diseases	I67	Cerebrovascular diseases	I25	Ischaemic heart diseases	N18	Remainder of diseases of the genitourinary system
0438	2	4	1	1	1	E147	Diabetes mellitus	I12	Hypertensive diseases	E14	Diabetes mellitus	E14	Diabetes mellitus	E14	Diabetes mellitus	I12	Hypertensive diseases	E14	Diabetes mellitus	E14	Diabetes mellitus	E14	Diabetes mellitus	I12	Hypertensive diseases	E14	Diabetes mellitus
0439	1	1	0	0	1	P011	Certain conditions originating in the perinatal period	P07	Certain conditions originating in the perinatal period	P01	Certain conditions originating in the perinatal period	P01	Certain conditions originating in the perinatal period	P01	Certain conditions originating in the perinatal period	P01	Certain conditions originating in the perinatal period	P01	Certain conditions originating in the perinatal period	P01	Certain conditions originating in the perinatal period	P01	Certain conditions originating in the perinatal period	P01	Certain conditions originating in the perinatal period	Q91	Congenital malformations, deformations and chromosomal abnormalities
0440	2	1	0	0	1	P77	Certain conditions originating in the perinatal period	P28	Certain conditions originating in the perinatal period	P77	Certain conditions originating in the perinatal period	Q89	Congenital malformations, deformations and chromosomal abnormalities	P77	Certain conditions originating in the perinatal period	P28	Certain conditions originating in the perinatal period	P28	Certain conditions originating in the perinatal period	P77	Certain conditions originating in the perinatal period	P77	Certain conditions originating in the perinatal period	P28	Certain conditions originating in the perinatal period	P77	Certain conditions originating in the perinatal period
0441	1	4	1	1	1	L899	Diseases of the skin and subcutaneous tissue	A41	Septicaemia	L89	Diseases of the skin and subcutaneous tissue	L89	Diseases of the skin and subcutaneous tissue	L89	Diseases of the skin and subcutaneous tissue	A41	Septicaemia	A41	Septicaemia	A41	Septicaemia	A41	Septicaemia	A41	Septicaemia	L89	Diseases of the skin and subcutaneous tissue
0442	1	4	0	1	0	C220	Malignant neoplasm of liver and intrahepatic bile ducts	R99	Symptoms, signs and abnormal clinical and laboratory findings, not elsewhere classified	C80	Remainder of malignant neoplasms	C22	Malignant neoplasm of liver and intrahepatic bile ducts	C22	Malignant neoplasm of liver and intrahepatic bile ducts	C22	Malignant neoplasm of liver and intrahepatic bile ducts	C22	Malignant neoplasm of liver and intrahepatic bile ducts	C22	Malignant neoplasm of liver and intrahepatic bile ducts	C22	Malignant neoplasm of liver and intrahepatic bile ducts	R99	Symptoms, signs and abnormal clinical and laboratory findings, not elsewhere classified	C22	Malignant neoplasm of liver and intrahepatic bile ducts
0443	2	5	0	1	0	J22	Other acute lower respiratory infections	J96	Remainder of diseases of the respiratory system	J22	Other acute lower respiratory infections	I10	Hypertensive diseases	J22	Other acute lower respiratory infections	J22	Other acute lower respiratory infections	J22	Other acute lower respiratory infections	J22	Other acute lower respiratory infections	J22	Other acute lower respiratory infections	J96	Remainder of diseases of the respiratory system	J22	Other acute lower respiratory infections
0444	2	3	1	0	1	I500	Other heart diseases	I50	Other heart diseases	I50	Other heart diseases	I50	Other heart diseases	I50	Other heart diseases	I50	Other heart diseases	I50	Other heart diseases	I50	Other heart diseases	I50	Other heart diseases	I50	Other heart diseases	E14	Diabetes mellitus
0445	1	4	1	1	1	C20	Malignant neoplasm of colon, rectum and anus	C20	Malignant neoplasm of colon, rectum and anus	C80	Remainder of malignant neoplasms	C20	Malignant neoplasm of colon, rectum and anus	C20	Malignant neoplasm of colon, rectum and anus	C20	Malignant neoplasm of colon, rectum and anus	C20	Malignant neoplasm of colon, rectum and anus	C20	Malignant neoplasm of colon, rectum and anus	C20	Malignant neoplasm of colon, rectum and anus	C20	Malignant neoplasm of colon, rectum and anus	C20	Malignant neoplasm of colon, rectum and anus
0447	1	4	1	1	1	I500	Other heart diseases	I50	Other heart diseases	I50	Other heart diseases	J43	Chronic lower respiratory diseases	I50	Other heart diseases	I50	Other heart diseases	I50	Other heart diseases	I50	Other heart diseases	I50	Other heart diseases	I50	Other heart diseases	I50	Other heart diseases
0448	1	5	0	1	0	J449	Chronic lower respiratory diseases	F03	Mental and behavioural disorders	J44	Chronic lower respiratory diseases	J44	Chronic lower respiratory diseases	J44	Chronic lower respiratory diseases	J44	Chronic lower respiratory diseases	J44	Chronic lower respiratory diseases	J44	Chronic lower respiratory diseases	J44	Chronic lower respiratory diseases	J44	Chronic lower respiratory diseases	J44	Chronic lower respiratory diseases
0449	2	3	1	1	1	C56	Malignant neoplasm of ovary	R99	Symptoms, signs and abnormal clinical and laboratory findings, not elsewhere classified	C80	Remainder of malignant neoplasms	C56	Malignant neoplasm of ovary	C56	Malignant neoplasm of ovary	C56	Malignant neoplasm of ovary	C56	Malignant neoplasm of ovary	C56	Malignant neoplasm of ovary	C56	Malignant neoplasm of ovary	C56	Malignant neoplasm of ovary	C56	Malignant neoplasm of ovary
0450	1	3	1	1	1	W31	All other external causes	X59	All other external causes	W31	All other external causes	W31	All other external causes	X59	All other external causes	W31	All other external causes	W31	All other external causes	G93	Remainder of diseases of the nervous system	W31	All other external causes	W31	All other external causes	W31	All other external causes
0451	2	5	0	1	0	E142	Diabetes mellitus	N19	Remainder of diseases of the genitourinary system	E14	Diabetes mellitus	E14	Diabetes mellitus	E14	Diabetes mellitus	E14	Diabetes mellitus	E14	Diabetes mellitus	E14	Diabetes mellitus	E14	Diabetes mellitus	N19	Remainder of diseases of the genitourinary system	E14	Diabetes mellitus
0452	1	5	1	1	1	F03	Mental and behavioural disorders	F03	Mental and behavioural disorders	F03	Mental and behavioural disorders	I25	Ischaemic heart diseases	F03	Mental and behavioural disorders	F03	Mental and behavioural disorders	F03	Mental and behavioural disorders	F03	Mental and behavioural disorders	F03	Mental and behavioural disorders	F03	Mental and behavioural disorders	J69	Remainder of diseases of the respiratory system
0453	1	4	1	1	1	C450	Remainder of malignant neoplasms	R09	Symptoms, signs and abnormal clinical and laboratory findings, not elsewhere classified	C80	Remainder of malignant neoplasms	C45	Remainder of malignant neoplasms	C45	Remainder of malignant neoplasms	C45	Remainder of malignant neoplasms	C45	Remainder of malignant neoplasms	C45	Remainder of malignant neoplasms	C45	Remainder of malignant neoplasms	R09	Symptoms, signs and abnormal clinical and laboratory findings, not elsewhere classified	C45	Remainder of malignant neoplasms
0454	2	4	1	1	1	I251	Ischaemic heart diseases	R06	Symptoms, signs and abnormal clinical and laboratory findings, not elsewhere classified	I25	Ischaemic heart diseases	I25	Ischaemic heart diseases	I25	Ischaemic heart diseases	I25	Ischaemic heart diseases	I25	Ischaemic heart diseases	I25	Ischaemic heart diseases	I25	Ischaemic heart diseases	I25	Ischaemic heart diseases	I25	Ischaemic heart diseases
0456	2	5	0	1	0	C349	Malignant neoplasm of trachea, bronchus and lung	R04	Symptoms, signs and abnormal clinical and laboratory findings, not elsewhere classified	C80	Remainder of malignant neoplasms	C34	Malignant neoplasm of trachea, bronchus and lung	C34	Malignant neoplasm of trachea, bronchus and lung	C34	Malignant neoplasm of trachea, bronchus and lung	C34	Malignant neoplasm of trachea, bronchus and lung	C34	Malignant neoplasm of trachea, bronchus and lung	C34	Malignant neoplasm of trachea, bronchus and lung	R99	Symptoms, signs and abnormal clinical and laboratory findings, not elsewhere classified	C34	Malignant neoplasm of trachea, bronchus and lung
0457	1	3	1	1	1	K509	Remainder of diseases of the digestive system	N18	Remainder of diseases of the genitourinary system	K50	Remainder of diseases of the digestive system	I25	Ischaemic heart diseases	K50	Remainder of diseases of the digestive system	K50	Remainder of diseases of the digestive system	K50	Remainder of diseases of the digestive system	N18	Remainder of diseases of the genitourinary system	K50	Remainder of diseases of the digestive system	K50	Remainder of diseases of the digestive system	K50	Remainder of diseases of the digestive system
0458	1	4	0	1	0	C349	Malignant neoplasm of trachea, bronchus and lung	I24	Ischaemic heart diseases	C80	Remainder of malignant neoplasms	C34	Malignant neoplasm of trachea, bronchus and lung	C34	Malignant neoplasm of trachea, bronchus and lung	I24	Ischaemic heart diseases	I24	Ischaemic heart diseases	I25	Ischaemic heart diseases	C34	Malignant neoplasm of trachea, bronchus and lung	C34	Malignant neoplasm of trachea, bronchus and lung	C34	Malignant neoplasm of trachea, bronchus and lung
0459	2	3	1	1	1	I219	Ischaemic heart diseases	E14	Diabetes mellitus	I21	Ischaemic heart diseases	I21	Ischaemic heart diseases	I21	Ischaemic heart diseases	I21	Ischaemic heart diseases	I21	Ischaemic heart diseases	I25	Ischaemic heart diseases	I21	Ischaemic heart diseases	I21	Ischaemic heart diseases	E14	Diabetes mellitus
0460	1	4	1	1	1	C349	Malignant neoplasm of trachea, bronchus and lung	C34	Malignant neoplasm of trachea, bronchus and lung	C80	Remainder of malignant neoplasms	C34	Malignant neoplasm of trachea, bronchus and lung	C34	Malignant neoplasm of trachea, bronchus and lung	C34	Malignant neoplasm of trachea, bronchus and lung	C34	Malignant neoplasm of trachea, bronchus and lung	C34	Malignant neoplasm of trachea, bronchus and lung	C34	Malignant neoplasm of trachea, bronchus and lung	C34	Malignant neoplasm of trachea, bronchus and lung	C34	Malignant neoplasm of trachea, bronchus and lung
0461	1	3	1	1	0	C189	Malignant neoplasm of colon, rectum and anus	C18	Malignant neoplasm of colon, rectum and anus	C80	Remainder of malignant neoplasms	C18	Malignant neoplasm of colon, rectum and anus	C18	Malignant neoplasm of colon, rectum and anus	C18	Malignant neoplasm of colon, rectum and anus	C18	Malignant neoplasm of colon, rectum and anus	C18	Malignant neoplasm of colon, rectum and anus	C18	Malignant neoplasm of colon, rectum and anus	J44	Chronic lower respiratory diseases	C18	Malignant neoplasm of colon, rectum and anus
0462	1	4	0	1	0	C61	Malignant neoplasm of prostate	I77	Remainder of diseases of the circulatory system	C80	Remainder of malignant neoplasms	C61	Malignant neoplasm of prostate	C61	Malignant neoplasm of prostate	I77	Remainder of diseases of the circulatory system	C61	Malignant neoplasm of prostate	B37	Remainder of certain infectious and parasitic diseases	C61	Malignant neoplasm of prostate	C61	Malignant neoplasm of prostate	C61	Malignant neoplasm of prostate
0463	2	2	1	1	1	K703	Diseases of the liver	K74	Diseases of the liver	K70	Diseases of the liver	K70	Diseases of the liver	K70	Diseases of the liver	K70	Diseases of the liver	K70	Diseases of the liver	K70	Diseases of the liver	K70	Diseases of the liver	F10	Mental and behavioural disorders due to psychoactive substance use	K70	Diseases of the liver
0464	1	5	0	1	0	I679	Cerebrovascular diseases	I67	Cerebrovascular diseases	I67	Cerebrovascular diseases	C34	Malignant neoplasm of trachea, bronchus and lung	I67	Cerebrovascular diseases	I67	Cerebrovascular diseases	I67	Cerebrovascular diseases	I67	Cerebrovascular diseases	I67	Cerebrovascular diseases	I67	Cerebrovascular diseases	I67	Cerebrovascular diseases
0465	2	5	0	1	0	E785	Remainder of endocrine, nutritional and metabolic diseases	I21	Ischaemic heart diseases	E78	Remainder of endocrine, nutritional and metabolic diseases	E78	Remainder of endocrine, nutritional and metabolic diseases	E78	Remainder of endocrine, nutritional and metabolic diseases	I21	Ischaemic heart diseases	E78	Remainder of endocrine, nutritional and metabolic diseases	I25	Ischaemic heart diseases	E78	Remainder of endocrine, nutritional and metabolic diseases	E78	Remainder of endocrine, nutritional and metabolic diseases	E78	Remainder of endocrine, nutritional and metabolic diseases
0466	1	5	0	1	0	I219	Ischaemic heart diseases	I21	Ischaemic heart diseases	I21	Ischaemic heart diseases	G30	Alzheimer's disease	I21	Ischaemic heart diseases	I21	Ischaemic heart diseases	I21	Ischaemic heart diseases	I21	Ischaemic heart diseases	I21	Ischaemic heart diseases	I10	Hypertensive diseases	D89	Remainder of diseases of the blood and blood-forming organs and certain disorders involving the immune mechanism
0467	2	3	1	0	0	I219	Ischaemic heart diseases	R07	Symptoms, signs and abnormal clinical and laboratory findings, not elsewhere classified	I21	Ischaemic heart diseases	B18	Viral hepatitis	I21	Ischaemic heart diseases	I21	Ischaemic heart diseases	I21	Ischaemic heart diseases	I25	Ischaemic heart diseases	I21	Ischaemic heart diseases	I21	Ischaemic heart diseases	I21	Ischaemic heart diseases
0468	1	4	1	1	1	E146	Diabetes mellitus	I21	Ischaemic heart diseases	E14	Diabetes mellitus	E14	Diabetes mellitus	E14	Diabetes mellitus	I21	Ischaemic heart diseases	I21	Ischaemic heart diseases	E14	Diabetes mellitus	E14	Diabetes mellitus	I21	Ischaemic heart diseases	E14	Diabetes mellitus
0469	1	4	1	1	1	I10	Hypertensive diseases	R51	Symptoms, signs and abnormal clinical and laboratory findings, not elsewhere classified	I10	Hypertensive diseases	I12	Hypertensive diseases	I10	Hypertensive diseases	I10	Hypertensive diseases	I10	Hypertensive diseases	I10	Hypertensive diseases	I10	Hypertensive diseases	I10	Hypertensive diseases	I10	Hypertensive diseases
0470	1	2	1	1	1	V436	Transport accidents	V43	Transport accidents	V43	Transport accidents	V43	Transport accidents	X59	All other external causes	V43	Transport accidents	V43	Transport accidents	Y85	All other external causes	V43	Transport accidents	X59	All other external causes	V43	Transport accidents
0471	1	1	0	0	1	Q249	Congenital malformations, deformations and chromosomal abnormalities	R99	Symptoms, signs and abnormal clinical and laboratory findings, not elsewhere classified	Q24	Congenital malformations, deformations and chromosomal abnormalities	Q24	Congenital malformations, deformations and chromosomal abnormalities	Q24	Congenital malformations, deformations and chromosomal abnormalities	Q24	Congenital malformations, deformations and chromosomal abnormalities	Q24	Congenital malformations, deformations and chromosomal abnormalities	Q24	Congenital malformations, deformations and chromosomal abnormalities	Q24	Congenital malformations, deformations and chromosomal abnormalities	Q24	Congenital malformations, deformations and chromosomal abnormalities	Q24	Congenital malformations, deformations and chromosomal abnormalities
0472	1	4	1	1	1	I251	Ischaemic heart diseases	I48	Other heart diseases	I25	Ischaemic heart diseases	I25	Ischaemic heart diseases	I25	Ischaemic heart diseases	I25	Ischaemic heart diseases	I25	Ischaemic heart diseases	I25	Ischaemic heart diseases	I25	Ischaemic heart diseases	I25	Ischaemic heart diseases	I25	Ischaemic heart diseases
0473	2	1	0	0	1	P832	Certain conditions originating in the perinatal period	P07	Certain conditions originating in the perinatal period	P83	Certain conditions originating in the perinatal period	P83	Certain conditions originating in the perinatal period	P83	Certain conditions originating in the perinatal period	P83	Certain conditions originating in the perinatal period	P83	Certain conditions originating in the perinatal period	P83	Certain conditions originating in the perinatal period	P83	Certain conditions originating in the perinatal period	P83	Certain conditions originating in the perinatal period	P83	Certain conditions originating in the perinatal period
0474	2	5	0	1	0	I350	Other heart diseases	I50	Other heart diseases	I35	Other heart diseases	I35	Other heart diseases	I35	Other heart diseases	I35	Other heart diseases	I35	Other heart diseases	I35	Other heart diseases	I35	Other heart diseases	I35	Other heart diseases	G31	Remainder of diseases of the nervous system
0475	1	1	0	0	1	P010	Certain conditions originating in the perinatal period	P07	Certain conditions originating in the perinatal period	P01	Certain conditions originating in the perinatal period	P01	Certain conditions originating in the perinatal period	P01	Certain conditions originating in the perinatal period	P01	Certain conditions originating in the perinatal period	P01	Certain conditions originating in the perinatal period	P01	Certain conditions originating in the perinatal period	P01	Certain conditions originating in the perinatal period	P07	Certain conditions originating in the perinatal period	P01	Certain conditions originating in the perinatal period
0476	2	5	1	1	1	E785	Remainder of endocrine, nutritional and metabolic diseases	I10	Hypertensive diseases	E78	Remainder of endocrine, nutritional and metabolic diseases	E78	Remainder of endocrine, nutritional and metabolic diseases	E78	Remainder of endocrine, nutritional and metabolic diseases	I10	Hypertensive diseases	I10	Hypertensive diseases	E78	Remainder of endocrine, nutritional and metabolic diseases	E78	Remainder of endocrine, nutritional and metabolic diseases	E78	Remainder of endocrine, nutritional and metabolic diseases	E78	Remainder of endocrine, nutritional and metabolic diseases
0477	2	5	1	1	0	I250	Ischaemic heart diseases	I25	Ischaemic heart diseases	I25	Ischaemic heart diseases	I67	Cerebrovascular diseases	I25	Ischaemic heart diseases	I25	Ischaemic heart diseases	I25	Ischaemic heart diseases	I25	Ischaemic heart diseases	I25	Ischaemic heart diseases	I67	Cerebrovascular diseases	I25	Ischaemic heart diseases
0478	1	3	1	1	1	I219	Ischaemic heart diseases	I21	Ischaemic heart diseases	I21	Ischaemic heart diseases	I21	Ischaemic heart diseases	I21	Ischaemic heart diseases	I21	Ischaemic heart diseases	I21	Ischaemic heart diseases	I25	Ischaemic heart diseases	I21	Ischaemic heart diseases	I25	Ischaemic heart diseases	I21	Ischaemic heart diseases
0479	1	3	1	0	1	I219	Ischaemic heart diseases	I21	Ischaemic heart diseases	I21	Ischaemic heart diseases	I21	Ischaemic heart diseases	I21	Ischaemic heart diseases	I21	Ischaemic heart diseases	I21	Ischaemic heart diseases	I25	Ischaemic heart diseases	I21	Ischaemic heart diseases	I25	Ischaemic heart diseases	I21	Ischaemic heart diseases
0480	2	4	1	1	0	E112	Diabetes mellitus	N18	Remainder of diseases of the genitourinary system	E11	Diabetes mellitus	E11	Diabetes mellitus	E11	Diabetes mellitus	E11	Diabetes mellitus	E11	Diabetes mellitus	E11	Diabetes mellitus	E11	Diabetes mellitus	E11	Diabetes mellitus	E11	Diabetes mellitus
0482	2	4	1	1	1	I619	Cerebrovascular diseases	E16	Remainder of endocrine, nutritional and metabolic diseases	I61	Cerebrovascular diseases	C25	Malignant neoplasm of pancreas	I61	Cerebrovascular diseases	E16	Remainder of endocrine, nutritional and metabolic diseases	I61	Cerebrovascular diseases	E16	Remainder of endocrine, nutritional and metabolic diseases	E16	Remainder of endocrine, nutritional and metabolic diseases	E16	Remainder of endocrine, nutritional and metabolic diseases	I61	Cerebrovascular diseases
0483	1	2	1	0	1	B24	Human immunodeficiency virus [HIV] disease	A41	Septicaemia	B24	Human immunodeficiency virus [HIV] disease	B24	Human immunodeficiency virus [HIV] disease	B24	Human immunodeficiency virus [HIV] disease	B24	Human immunodeficiency virus [HIV] disease	B24	Human immunodeficiency virus [HIV] disease	B24	Human immunodeficiency virus [HIV] disease	B24	Human immunodeficiency virus [HIV] disease	R99	Symptoms, signs and abnormal clinical and laboratory findings, not elsewhere classified	B24	Human immunodeficiency virus [HIV] disease
0484	1	3	1	0	0	I251	Ischaemic heart diseases	I50	Other heart diseases	I25	Ischaemic heart diseases	C18	Malignant neoplasm of colon, rectum and anus	I25	Ischaemic heart diseases	I25	Ischaemic heart diseases	I25	Ischaemic heart diseases	I25	Ischaemic heart diseases	I25	Ischaemic heart diseases	I50	Other heart diseases	I25	Ischaemic heart diseases
0485	1	3	1	0	1	I490	Other heart diseases	R00	Symptoms, signs and abnormal clinical and laboratory findings, not elsewhere classified	I49	Other heart diseases	C34	Malignant neoplasm of trachea, bronchus and lung	I49	Other heart diseases	I49	Other heart diseases	I49	Other heart diseases	I49	Other heart diseases	I49	Other heart diseases	I49	Other heart diseases	I49	Other heart diseases
0486	2	1	0	0	1	P044	Certain conditions originating in the perinatal period	P04	Certain conditions originating in the perinatal period	P04	Certain conditions originating in the perinatal period	P04	Certain conditions originating in the perinatal period	P04	Certain conditions originating in the perinatal period	P04	Certain conditions originating in the perinatal period	P04	Certain conditions originating in the perinatal period	P04	Certain conditions originating in the perinatal period	P04	Certain conditions originating in the perinatal period	P04	Certain conditions originating in the perinatal period	P04	Certain conditions originating in the perinatal period
0487	1	2	0	0	1	A419	Septicaemia	A41	Septicaemia	A41	Septicaemia	A41	Septicaemia	A41	Septicaemia	A41	Septicaemia	A41	Septicaemia	A41	Septicaemia	A41	Septicaemia	A41	Septicaemia	A41	Septicaemia
0488	1	4	1	1	1	E146	Diabetes mellitus	I69	Cerebrovascular diseases	E14	Diabetes mellitus	C34	Malignant neoplasm of trachea, bronchus and lung	E14	Diabetes mellitus	I69	Cerebrovascular diseases	E14	Diabetes mellitus	I69	Cerebrovascular diseases	E14	Diabetes mellitus	I69	Cerebrovascular diseases	E14	Diabetes mellitus
0489	2	4	1	1	0	I459	Other heart diseases	R99	Symptoms, signs and abnormal clinical and laboratory findings, not elsewhere classified	I45	Other heart diseases	I45	Other heart diseases	I45	Other heart diseases	I45	Other heart diseases	I45	Other heart diseases	I45	Other heart diseases	I45	Other heart diseases	R99	Symptoms, signs and abnormal clinical and laboratory findings, not elsewhere classified	I45	Other heart diseases
0490	2	1	0	0	1	P369	Certain conditions originating in the perinatal period	P36	Certain conditions originating in the perinatal period	P36	Certain conditions originating in the perinatal period	P36	Certain conditions originating in the perinatal period	P36	Certain conditions originating in the perinatal period	P36	Certain conditions originating in the perinatal period	P36	Certain conditions originating in the perinatal period	P36	Certain conditions originating in the perinatal period	P36	Certain conditions originating in the perinatal period	P36	Certain conditions originating in the perinatal period	P36	Certain conditions originating in the perinatal period
0491	1	4	1	1	0	J159	Pneumonia	A41	Septicaemia	J15	Pneumonia	I10	Hypertensive diseases	J15	Pneumonia	J15	Pneumonia	J15	Pneumonia	J15	Pneumonia	A41	Septicaemia	J15	Pneumonia	J15	Pneumonia
0492	1	1	1	0	1	P024	Certain conditions originating in the perinatal period	P91	Certain conditions originating in the perinatal period	P02	Certain conditions originating in the perinatal period	P02	Certain conditions originating in the perinatal period	P02	Certain conditions originating in the perinatal period	P91	Certain conditions originating in the perinatal period	P91	Certain conditions originating in the perinatal period	P02	Certain conditions originating in the perinatal period	P02	Certain conditions originating in the perinatal period	P02	Certain conditions originating in the perinatal period	P02	Certain conditions originating in the perinatal period
0493	1	4	1	1	1	C719	Malignant neoplasm of meninges, brain and other parts of central nervous system	G93	Remainder of diseases of the nervous system	C80	Remainder of malignant neoplasms	C71	Malignant neoplasm of meninges, brain and other parts of central nervous system	C71	Malignant neoplasm of meninges, brain and other parts of central nervous system	C71	Malignant neoplasm of meninges, brain and other parts of central nervous system	C71	Malignant neoplasm of meninges, brain and other parts of central nervous system	G93	Remainder of diseases of the nervous system	C71	Malignant neoplasm of meninges, brain and other parts of central nervous system	G93	Remainder of diseases of the nervous system	C71	Malignant neoplasm of meninges, brain and other parts of central nervous system
0494	1	4	1	1	1	I119	Hypertensive diseases	I11	Hypertensive diseases	I11	Hypertensive diseases	I11	Hypertensive diseases	I11	Hypertensive diseases	I11	Hypertensive diseases	I11	Hypertensive diseases	I11	Hypertensive diseases	I11	Hypertensive diseases	I11	Hypertensive diseases	E10	Diabetes mellitus
0495	1	4	0	1	0	C61	Malignant neoplasm of prostate	C61	Malignant neoplasm of prostate	C80	Remainder of malignant neoplasms	C61	Malignant neoplasm of prostate	C61	Malignant neoplasm of prostate	C61	Malignant neoplasm of prostate	C61	Malignant neoplasm of prostate	C61	Malignant neoplasm of prostate	C61	Malignant neoplasm of prostate	C61	Malignant neoplasm of prostate	C61	Malignant neoplasm of prostate
0496	1	5	1	1	1	I694	Cerebrovascular diseases	I69	Cerebrovascular diseases	I69	Cerebrovascular diseases	I69	Cerebrovascular diseases	I69	Cerebrovascular diseases	I69	Cerebrovascular diseases	I69	Cerebrovascular diseases	I69	Cerebrovascular diseases	I69	Cerebrovascular diseases	I69	Cerebrovascular diseases	A41	Septicaemia
0497	2	4	0	0	1	A419	Septicaemia	A41	Septicaemia	A41	Septicaemia	I10	Hypertensive diseases	A41	Septicaemia	A41	Septicaemia	A41	Septicaemia	A41	Septicaemia	A41	Septicaemia	A41	Septicaemia	A41	Septicaemia
0498	2	5	1	1	1	F03	Mental and behavioural disorders	R68	Symptoms, signs and abnormal clinical and laboratory findings, not elsewhere classified	F03	Mental and behavioural disorders	F03	Mental and behavioural disorders	F03	Mental and behavioural disorders	F03	Mental and behavioural disorders	F03	Mental and behavioural disorders	F03	Mental and behavioural disorders	F03	Mental and behavioural disorders	R99	Symptoms, signs and abnormal clinical and laboratory findings, not elsewhere classified	F03	Mental and behavioural disorders
0499	1	4	1	1	1	I251	Ischaemic heart diseases	G20	Remainder of diseases of the nervous system	I25	Ischaemic heart diseases	I25	Ischaemic heart diseases	I25	Ischaemic heart diseases	I25	Ischaemic heart diseases	I25	Ischaemic heart diseases	I25	Ischaemic heart diseases	I25	Ischaemic heart diseases	I25	Ischaemic heart diseases	G20	Remainder of diseases of the nervous system
0500	2	5	0	1	0	I110	Hypertensive diseases	I50	Other heart diseases	I11	Hypertensive diseases	N39	Remainder of diseases of the genitourinary system	I11	Hypertensive diseases	I11	Hypertensive diseases	I11	Hypertensive diseases	I11	Hypertensive diseases	I11	Hypertensive diseases	I10	Hypertensive diseases	I11	Hypertensive diseases
0501	1	4	1	1	0	I119	Hypertensive diseases	I49	Other heart diseases	I11	Hypertensive diseases	I11	Hypertensive diseases	I11	Hypertensive diseases	I11	Hypertensive diseases	I11	Hypertensive diseases	I49	Other heart diseases	I11	Hypertensive diseases	I11	Hypertensive diseases	I11	Hypertensive diseases
0502	1	2	1	0	1	V892	Transport accidents	X59	All other external causes	V89	Transport accidents	V89	Transport accidents	X59	All other external causes	V89	Transport accidents	V89	Transport accidents	Y85	All other external causes	V89	Transport accidents	V89	Transport accidents	V89	Transport accidents
0503	1	2	1	0	1	X00	Exposure to smoke, fire and flames	X00	Exposure to smoke, fire and flames	X00	Exposure to smoke, fire and flames	X00	Exposure to smoke, fire and flames	X09	Exposure to smoke, fire and flames	X00	Exposure to smoke, fire and flames	X00	Exposure to smoke, fire and flames	Y86	All other external causes	X00	Exposure to smoke, fire and flames	X09	Exposure to smoke, fire and flames	X00	Exposure to smoke, fire and flames
0504	2	5	1	1	1	I251	Ischaemic heart diseases	R99	Symptoms, signs and abnormal clinical and laboratory findings, not elsewhere classified	I25	Ischaemic heart diseases	W18	Falls	I25	Ischaemic heart diseases	I25	Ischaemic heart diseases	I25	Ischaemic heart diseases	I25	Ischaemic heart diseases	I25	Ischaemic heart diseases	I25	Ischaemic heart diseases	I25	Ischaemic heart diseases
0505	1	1	0	0	1	P369	Certain conditions originating in the perinatal period	P36	Certain conditions originating in the perinatal period	P36	Certain conditions originating in the perinatal period	P36	Certain conditions originating in the perinatal period	P36	Certain conditions originating in the perinatal period	P36	Certain conditions originating in the perinatal period	P36	Certain conditions originating in the perinatal period	P36	Certain conditions originating in the perinatal period	P36	Certain conditions originating in the perinatal period	P36	Certain conditions originating in the perinatal period	P36	Certain conditions originating in the perinatal period
0506	1	3	1	1	1	E117	Diabetes mellitus	I21	Ischaemic heart diseases	E11	Diabetes mellitus	E11	Diabetes mellitus	E11	Diabetes mellitus	I21	Ischaemic heart diseases	E11	Diabetes mellitus	I21	Ischaemic heart diseases	E11	Diabetes mellitus	E11	Diabetes mellitus	E11	Diabetes mellitus
0507	2	4	1	1	1	E785	Remainder of endocrine, nutritional and metabolic diseases	I21	Ischaemic heart diseases	E78	Remainder of endocrine, nutritional and metabolic diseases	I64	Cerebrovascular diseases	E78	Remainder of endocrine, nutritional and metabolic diseases	I21	Ischaemic heart diseases	E78	Remainder of endocrine, nutritional and metabolic diseases	I25	Ischaemic heart diseases	E78	Remainder of endocrine, nutritional and metabolic diseases	I21	Ischaemic heart diseases	E78	Remainder of endocrine, nutritional and metabolic diseases
0508	1	3	1	1	1	C20	Malignant neoplasm of colon, rectum and anus	K62	Remainder of diseases of the digestive system	C80	Remainder of malignant neoplasms	F10	Mental and behavioural disorders due to psychoactive substance use	C20	Malignant neoplasm of colon, rectum and anus	C20	Malignant neoplasm of colon, rectum and anus	C20	Malignant neoplasm of colon, rectum and anus	C20	Malignant neoplasm of colon, rectum and anus	C20	Malignant neoplasm of colon, rectum and anus	C20	Malignant neoplasm of colon, rectum and anus	C20	Malignant neoplasm of colon, rectum and anus
0509	2	2	0	0	1	V092	Transport accidents	V09	Transport accidents	V09	Transport accidents	V09	Transport accidents	X59	All other external causes	V09	Transport accidents	V09	Transport accidents	Y85	All other external causes	V09	Transport accidents	V09	Transport accidents	V09	Transport accidents
0510	2	1	0	0	1	P290	Certain conditions originating in the perinatal period	P29	Certain conditions originating in the perinatal period	P29	Certain conditions originating in the perinatal period	Q24	Congenital malformations, deformations and chromosomal abnormalities	P29	Certain conditions originating in the perinatal period	P29	Certain conditions originating in the perinatal period	P29	Certain conditions originating in the perinatal period	P29	Certain conditions originating in the perinatal period	P29	Certain conditions originating in the perinatal period	P29	Certain conditions originating in the perinatal period	P29	Certain conditions originating in the perinatal period
0511	1	4	1	1	1	K509	Remainder of diseases of the digestive system	A04	Other intestinal infectious diseases	K50	Remainder of diseases of the digestive system	K50	Remainder of diseases of the digestive system	K50	Remainder of diseases of the digestive system	A04	Other intestinal infectious diseases	K50	Remainder of diseases of the digestive system	A09	Diarrhoea and gastroenteritis of presumed infectious origin	K50	Remainder of diseases of the digestive system	K50	Remainder of diseases of the digestive system	K50	Remainder of diseases of the digestive system
0512	2	5	1	1	0	I250	Ischaemic heart diseases	I48	Other heart diseases	I25	Ischaemic heart diseases	E14	Diabetes mellitus	I25	Ischaemic heart diseases	I25	Ischaemic heart diseases	I25	Ischaemic heart diseases	I25	Ischaemic heart diseases	I25	Ischaemic heart diseases	I48	Other heart diseases	I25	Ischaemic heart diseases
0513	2	5	0	1	0	V499	Transport accidents	V49	Transport accidents	V49	Transport accidents	M34	Diseases of the musculoskeletal system and connective tissue	X59	All other external causes	V49	Transport accidents	V49	Transport accidents	Y85	All other external causes	V49	Transport accidents	X59	All other external causes	V49	Transport accidents
0514	1	3	1	0	1	A419	Septicaemia	A41	Septicaemia	A41	Septicaemia	I50	Other heart diseases	A41	Septicaemia	A41	Septicaemia	A41	Septicaemia	A41	Septicaemia	A41	Septicaemia	J18	Pneumonia	J18	Pneumonia
0515	2	3	1	1	1	L031	Diseases of the skin and subcutaneous tissue	N17	Remainder of diseases of the genitourinary system	L03	Diseases of the skin and subcutaneous tissue	N17	Remainder of diseases of the genitourinary system	L03	Diseases of the skin and subcutaneous tissue	L03	Diseases of the skin and subcutaneous tissue	L03	Diseases of the skin and subcutaneous tissue	N17	Remainder of diseases of the genitourinary system	N17	Remainder of diseases of the genitourinary system	L03	Diseases of the skin and subcutaneous tissue	L03	Diseases of the skin and subcutaneous tissue
0516	1	5	0	1	0	I500	Other heart diseases	J84	Remainder of diseases of the respiratory system	I50	Other heart diseases	J44	Chronic lower respiratory diseases	I50	Other heart diseases	I50	Other heart diseases	I50	Other heart diseases	I50	Other heart diseases	I50	Other heart diseases	I50	Other heart diseases	J84	Remainder of diseases of the respiratory system
0517	2	2	0	0	1	O95	Remainder of pregnancy, childbirth and the puerperium	O95	Remainder of pregnancy, childbirth and the puerperium	O95	Remainder of pregnancy, childbirth and the puerperium	K65	Remainder of diseases of the digestive system	O95	Remainder of pregnancy, childbirth and the puerperium	O95	Remainder of pregnancy, childbirth and the puerperium	O95	Remainder of pregnancy, childbirth and the puerperium	O95	Remainder of pregnancy, childbirth and the puerperium	O95	Remainder of pregnancy, childbirth and the puerperium	O95	Remainder of pregnancy, childbirth and the puerperium	O95	Remainder of pregnancy, childbirth and the puerperium
0518	2	4	1	1	0	D472	Remainder of neoplasms	D47	Remainder of neoplasms	D48	Remainder of neoplasms	D47	Remainder of neoplasms	D47	Remainder of neoplasms	D47	Remainder of neoplasms	D47	Remainder of neoplasms	E87	Remainder of endocrine, nutritional and metabolic diseases	D47	Remainder of neoplasms	D47	Remainder of neoplasms	D47	Remainder of neoplasms
0519	2	5	0	1	0	F03	Mental and behavioural disorders	I48	Other heart diseases	F03	Mental and behavioural disorders	F03	Mental and behavioural disorders	F03	Mental and behavioural disorders	I48	Other heart diseases	F03	Mental and behavioural disorders	I48	Other heart diseases	F03	Mental and behavioural disorders	I48	Other heart diseases	F03	Mental and behavioural disorders
0520	1	4	0	1	0	C859	Non-Hodgkin's lymphoma	R99	Symptoms, signs and abnormal clinical and laboratory findings, not elsewhere classified	C96	Remainder of malignant neoplasms	E14	Diabetes mellitus	C85	Non-Hodgkin's lymphoma	C85	Non-Hodgkin's lymphoma	C85	Non-Hodgkin's lymphoma	C85	Non-Hodgkin's lymphoma	C85	Non-Hodgkin's lymphoma	R99	Symptoms, signs and abnormal clinical and laboratory findings, not elsewhere classified	C85	Non-Hodgkin's lymphoma
0521	2	5	1	1	1	I250	Ischaemic heart diseases	I64	Cerebrovascular diseases	I25	Ischaemic heart diseases	I25	Ischaemic heart diseases	I25	Ischaemic heart diseases	I64	Cerebrovascular diseases	I25	Ischaemic heart diseases	I69	Cerebrovascular diseases	I25	Ischaemic heart diseases	I25	Ischaemic heart diseases	I25	Ischaemic heart diseases
0522	1	1	0	0	1	C910	Leukaemia	C92	Leukaemia	C96	Remainder of malignant neoplasms	V09	Transport accidents	C91	Leukaemia	C92	Leukaemia	C91	Leukaemia	C91	Leukaemia	C92	Leukaemia	C92	Leukaemia	C91	Leukaemia
0523	1	3	1	1	1	I250	Ischaemic heart diseases	I49	Other heart diseases	I25	Ischaemic heart diseases	E11	Diabetes mellitus	I25	Ischaemic heart diseases	I25	Ischaemic heart diseases	I25	Ischaemic heart diseases	I25	Ischaemic heart diseases	I25	Ischaemic heart diseases	I25	Ischaemic heart diseases	I25	Ischaemic heart diseases
0524	2	4	1	1	1	C950	Leukaemia	N28	Remainder of diseases of the genitourinary system	C96	Remainder of malignant neoplasms	C95	Leukaemia	C95	Leukaemia	C95	Leukaemia	C95	Leukaemia	C95	Leukaemia	C95	Leukaemia	N28	Remainder of diseases of the genitourinary system	C95	Leukaemia
0525	1	4	1	1	0	C845	Non-Hodgkin's lymphoma	D46	Remainder of neoplasms	C96	Remainder of malignant neoplasms	C84	Non-Hodgkin's lymphoma	C84	Non-Hodgkin's lymphoma	D46	Remainder of neoplasms	C84	Non-Hodgkin's lymphoma	D46	Remainder of neoplasms	C84	Non-Hodgkin's lymphoma	D46	Remainder of neoplasms	C84	Non-Hodgkin's lymphoma
0526	2	1	1	0	1	P220	Certain conditions originating in the perinatal period	P22	Certain conditions originating in the perinatal period	P22	Certain conditions originating in the perinatal period	P22	Certain conditions originating in the perinatal period	P22	Certain conditions originating in the perinatal period	P22	Certain conditions originating in the perinatal period	P25	Certain conditions originating in the perinatal period	P22	Certain conditions originating in the perinatal period	P22	Certain conditions originating in the perinatal period	P22	Certain conditions originating in the perinatal period	P22	Certain conditions originating in the perinatal period
0527	2	4	1	0	1	A419	Septicaemia	J15	Pneumonia	A41	Septicaemia	A41	Septicaemia	A41	Septicaemia	A41	Septicaemia	A41	Septicaemia	A41	Septicaemia	A41	Septicaemia	J15	Pneumonia	A41	Septicaemia
0528	1	2	1	1	1	C189	Malignant neoplasm of colon, rectum and anus	K92	Remainder of diseases of the digestive system	C80	Remainder of malignant neoplasms	C18	Malignant neoplasm of colon, rectum and anus	C18	Malignant neoplasm of colon, rectum and anus	C18	Malignant neoplasm of colon, rectum and anus	C18	Malignant neoplasm of colon, rectum and anus	C18	Malignant neoplasm of colon, rectum and anus	C18	Malignant neoplasm of colon, rectum and anus	R99	Symptoms, signs and abnormal clinical and laboratory findings, not elsewhere classified	C18	Malignant neoplasm of colon, rectum and anus
0530	2	1	0	0	1	P072	Certain conditions originating in the perinatal period	P28	Certain conditions originating in the perinatal period	P07	Certain conditions originating in the perinatal period	P23	Certain conditions originating in the perinatal period	P07	Certain conditions originating in the perinatal period	P07	Certain conditions originating in the perinatal period	P07	Certain conditions originating in the perinatal period	P07	Certain conditions originating in the perinatal period	P07	Certain conditions originating in the perinatal period	R99	Symptoms, signs and abnormal clinical and laboratory findings, not elsewhere classified	P07	Certain conditions originating in the perinatal period
0531	1	4	1	0	0	I251	Ischaemic heart diseases	I50	Other heart diseases	I25	Ischaemic heart diseases	I25	Ischaemic heart diseases	I25	Ischaemic heart diseases	I25	Ischaemic heart diseases	I25	Ischaemic heart diseases	I25	Ischaemic heart diseases	I25	Ischaemic heart diseases	I25	Ischaemic heart diseases	I25	Ischaemic heart diseases
0532	1	4	1	1	0	C959	Leukaemia	R53	Symptoms, signs and abnormal clinical and laboratory findings, not elsewhere classified	C96	Remainder of malignant neoplasms	C95	Leukaemia	C95	Leukaemia	C95	Leukaemia	C95	Leukaemia	C95	Leukaemia	C95	Leukaemia	C95	Leukaemia	C95	Leukaemia
0533	1	3	0	0	1	B182	Viral hepatitis	K74	Diseases of the liver	B18	Viral hepatitis	B18	Viral hepatitis	B18	Viral hepatitis	K74	Diseases of the liver	K74	Diseases of the liver	B18	Viral hepatitis	B18	Viral hepatitis	K74	Diseases of the liver	B18	Viral hepatitis
0534	1	2	1	0	1	B227	Human immunodeficiency virus [HIV] disease	B45	Remainder of certain infectious and parasitic diseases	B22	Human immunodeficiency virus [HIV] disease	B22	Human immunodeficiency virus [HIV] disease	B22	Human immunodeficiency virus [HIV] disease	B22	Human immunodeficiency virus [HIV] disease	B22	Human immunodeficiency virus [HIV] disease	B22	Human immunodeficiency virus [HIV] disease	B22	Human immunodeficiency virus [HIV] disease	B20	Human immunodeficiency virus [HIV] disease	B22	Human immunodeficiency virus [HIV] disease
0535	1	2	0	0	1	B24	Human immunodeficiency virus [HIV] disease	B24	Human immunodeficiency virus [HIV] disease	B24	Human immunodeficiency virus [HIV] disease	B24	Human immunodeficiency virus [HIV] disease	B24	Human immunodeficiency virus [HIV] disease	B24	Human immunodeficiency virus [HIV] disease	B24	Human immunodeficiency virus [HIV] disease	B24	Human immunodeficiency virus [HIV] disease	B24	Human immunodeficiency virus [HIV] disease	I64	Cerebrovascular diseases	B23	Human immunodeficiency virus [HIV] disease
0537	2	3	1	0	1	I110	Hypertensive diseases	I50	Other heart diseases	I11	Hypertensive diseases	A81	Remainder of certain infectious and parasitic diseases	I11	Hypertensive diseases	I11	Hypertensive diseases	I11	Hypertensive diseases	I11	Hypertensive diseases	I11	Hypertensive diseases	I10	Hypertensive diseases	I11	Hypertensive diseases
0538	2	4	0	1	0	C809	Remainder of malignant neoplasms	R59	Symptoms, signs and abnormal clinical and laboratory findings, not elsewhere classified	C80	Remainder of malignant neoplasms	C80	Remainder of malignant neoplasms	C80	Remainder of malignant neoplasms	C80	Remainder of malignant neoplasms	C80	Remainder of malignant neoplasms	C80	Remainder of malignant neoplasms	C80	Remainder of malignant neoplasms	C80	Remainder of malignant neoplasms	C80	Remainder of malignant neoplasms
0539	2	4	0	1	0	C349	Malignant neoplasm of trachea, bronchus and lung	C80	Remainder of malignant neoplasms	C80	Remainder of malignant neoplasms	C34	Malignant neoplasm of trachea, bronchus and lung	C34	Malignant neoplasm of trachea, bronchus and lung	C34	Malignant neoplasm of trachea, bronchus and lung	C34	Malignant neoplasm of trachea, bronchus and lung	C34	Malignant neoplasm of trachea, bronchus and lung	C34	Malignant neoplasm of trachea, bronchus and lung	C34	Malignant neoplasm of trachea, bronchus and lung	C34	Malignant neoplasm of trachea, bronchus and lung
0540	2	2	1	0	1	I609	Cerebrovascular diseases	I60	Cerebrovascular diseases	I60	Cerebrovascular diseases	I60	Cerebrovascular diseases	I60	Cerebrovascular diseases	I60	Cerebrovascular diseases	I60	Cerebrovascular diseases	I69	Cerebrovascular diseases	I60	Cerebrovascular diseases	I60	Cerebrovascular diseases	I60	Cerebrovascular diseases
0541	1	3	1	0	0	I119	Hypertensive diseases	I11	Hypertensive diseases	I11	Hypertensive diseases	I11	Hypertensive diseases	I11	Hypertensive diseases	I11	Hypertensive diseases	I11	Hypertensive diseases	I11	Hypertensive diseases	I11	Hypertensive diseases	I11	Hypertensive diseases	E66	Remainder of endocrine, nutritional and metabolic diseases
0542	1	5	1	1	0	I250	Ischaemic heart diseases	I25	Ischaemic heart diseases	I25	Ischaemic heart diseases	J44	Chronic lower respiratory diseases	I25	Ischaemic heart diseases	I25	Ischaemic heart diseases	I25	Ischaemic heart diseases	I25	Ischaemic heart diseases	I25	Ischaemic heart diseases	F03	Mental and behavioural disorders	I25	Ischaemic heart diseases
0543	1	4	0	1	0	C900	Multiple myeloma and malignant plasma cell neoplasms	D61	Anaemias	C90	Multiple myeloma and malignant plasma cell neoplasms	C90	Multiple myeloma and malignant plasma cell neoplasms	C90	Multiple myeloma and malignant plasma cell neoplasms	C90	Multiple myeloma and malignant plasma cell neoplasms	C90	Multiple myeloma and malignant plasma cell neoplasms	A41	Septicaemia	C90	Multiple myeloma and malignant plasma cell neoplasms	C90	Multiple myeloma and malignant plasma cell neoplasms	C90	Multiple myeloma and malignant plasma cell neoplasms
0544	1	2	1	0	1	I119	Hypertensive diseases	E66	Remainder of endocrine, nutritional and metabolic diseases	I11	Hypertensive diseases	I11	Hypertensive diseases	I11	Hypertensive diseases	I11	Hypertensive diseases	I11	Hypertensive diseases	I11	Hypertensive diseases	I11	Hypertensive diseases	I11	Hypertensive diseases	E66	Remainder of endocrine, nutritional and metabolic diseases
0545	2	1	0	0	1	P220	Certain conditions originating in the perinatal period	P22	Certain conditions originating in the perinatal period	P22	Certain conditions originating in the perinatal period	P22	Certain conditions originating in the perinatal period	P22	Certain conditions originating in the perinatal period	P22	Certain conditions originating in the perinatal period	P22	Certain conditions originating in the perinatal period	P22	Certain conditions originating in the perinatal period	P22	Certain conditions originating in the perinatal period	P22	Certain conditions originating in the perinatal period	P22	Certain conditions originating in the perinatal period
0546	2	4	1	1	1	I250	Ischaemic heart diseases	I50	Other heart diseases	I25	Ischaemic heart diseases	A41	Septicaemia	I25	Ischaemic heart diseases	I25	Ischaemic heart diseases	I25	Ischaemic heart diseases	I25	Ischaemic heart diseases	I25	Ischaemic heart diseases	I25	Ischaemic heart diseases	I25	Ischaemic heart diseases
0547	1	5	1	1	0	I251	Ischaemic heart diseases	I25	Ischaemic heart diseases	I25	Ischaemic heart diseases	I25	Ischaemic heart diseases	I25	Ischaemic heart diseases	I25	Ischaemic heart diseases	I25	Ischaemic heart diseases	I25	Ischaemic heart diseases	I25	Ischaemic heart diseases	I11	Hypertensive diseases	I25	Ischaemic heart diseases
0548	1	1	0	0	1	Q249	Congenital malformations, deformations and chromosomal abnormalities	Q24	Congenital malformations, deformations and chromosomal abnormalities	Q24	Congenital malformations, deformations and chromosomal abnormalities	Q24	Congenital malformations, deformations and chromosomal abnormalities	Q24	Congenital malformations, deformations and chromosomal abnormalities	Q24	Congenital malformations, deformations and chromosomal abnormalities	Q24	Congenital malformations, deformations and chromosomal abnormalities	Q24	Congenital malformations, deformations and chromosomal abnormalities	Q24	Congenital malformations, deformations and chromosomal abnormalities	Q24	Congenital malformations, deformations and chromosomal abnormalities	Q24	Congenital malformations, deformations and chromosomal abnormalities
0549	2	4	1	1	1	G309	Alzheimer's disease	G30	Alzheimer's disease	G30	Alzheimer's disease	I67	Cerebrovascular diseases	G30	Alzheimer's disease	G30	Alzheimer's disease	G30	Alzheimer's disease	G30	Alzheimer's disease	G30	Alzheimer's disease	G30	Alzheimer's disease	G30	Alzheimer's disease
0550	2	4	1	1	1	C19	Malignant neoplasm of colon, rectum and anus	R99	Symptoms, signs and abnormal clinical and laboratory findings, not elsewhere classified	C80	Remainder of malignant neoplasms	C19	Malignant neoplasm of colon, rectum and anus	C19	Malignant neoplasm of colon, rectum and anus	C19	Malignant neoplasm of colon, rectum and anus	C19	Malignant neoplasm of colon, rectum and anus	C19	Malignant neoplasm of colon, rectum and anus	C19	Malignant neoplasm of colon, rectum and anus	R99	Symptoms, signs and abnormal clinical and laboratory findings, not elsewhere classified	C19	Malignant neoplasm of colon, rectum and anus
0551	2	1	0	0	1	P269	Certain conditions originating in the perinatal period	P20	Certain conditions originating in the perinatal period	P26	Certain conditions originating in the perinatal period	E71	Remainder of endocrine, nutritional and metabolic diseases	P26	Certain conditions originating in the perinatal period	P20	Certain conditions originating in the perinatal period	P20	Certain conditions originating in the perinatal period	P26	Certain conditions originating in the perinatal period	P26	Certain conditions originating in the perinatal period	P20	Certain conditions originating in the perinatal period	P26	Certain conditions originating in the perinatal period
0552	1	3	1	1	1	I219	Ischaemic heart diseases	I49	Other heart diseases	I21	Ischaemic heart diseases	A41	Septicaemia	I21	Ischaemic heart diseases	I21	Ischaemic heart diseases	I21	Ischaemic heart diseases	I25	Ischaemic heart diseases	I21	Ischaemic heart diseases	I21	Ischaemic heart diseases	I21	Ischaemic heart diseases
0553	2	5	0	1	0	I480	Other heart diseases	C85	Non-Hodgkin's lymphoma	I48	Other heart diseases	C85	Non-Hodgkin's lymphoma	I48	Other heart diseases	I48	Other heart diseases	I48	Other heart diseases	I48	Other heart diseases	I48	Other heart diseases	I48	Other heart diseases	C85	Non-Hodgkin's lymphoma
0554	1	1	0	0	1	P072	Certain conditions originating in the perinatal period	P07	Certain conditions originating in the perinatal period	P07	Certain conditions originating in the perinatal period	P21	Certain conditions originating in the perinatal period	P07	Certain conditions originating in the perinatal period	P07	Certain conditions originating in the perinatal period	P07	Certain conditions originating in the perinatal period	P07	Certain conditions originating in the perinatal period	P07	Certain conditions originating in the perinatal period	P07	Certain conditions originating in the perinatal period	P07	Certain conditions originating in the perinatal period
0555	1	4	1	1	1	E146	Diabetes mellitus	I25	Ischaemic heart diseases	E14	Diabetes mellitus	C18	Malignant neoplasm of colon, rectum and anus	E14	Diabetes mellitus	I25	Ischaemic heart diseases	E14	Diabetes mellitus	I25	Ischaemic heart diseases	E14	Diabetes mellitus	E14	Diabetes mellitus	E14	Diabetes mellitus
0556	2	4	1	1	0	C159	Malignant neoplasm of oesophagus	R64	Symptoms, signs and abnormal clinical and laboratory findings, not elsewhere classified	C80	Remainder of malignant neoplasms	X59	All other external causes	C15	Malignant neoplasm of oesophagus	C15	Malignant neoplasm of oesophagus	C15	Malignant neoplasm of oesophagus	C15	Malignant neoplasm of oesophagus	C15	Malignant neoplasm of oesophagus	C15	Malignant neoplasm of oesophagus	C15	Malignant neoplasm of oesophagus
0557	1	1	0	0	1	P072	Certain conditions originating in the perinatal period	P28	Certain conditions originating in the perinatal period	P07	Certain conditions originating in the perinatal period	P07	Certain conditions originating in the perinatal period	P07	Certain conditions originating in the perinatal period	P07	Certain conditions originating in the perinatal period	P07	Certain conditions originating in the perinatal period	P07	Certain conditions originating in the perinatal period	P07	Certain conditions originating in the perinatal period	P07	Certain conditions originating in the perinatal period	P07	Certain conditions originating in the perinatal period
0558	1	5	0	1	0	C679	Malignant neoplasm of bladder	A41	Septicaemia	C80	Remainder of malignant neoplasms	C67	Malignant neoplasm of bladder	C67	Malignant neoplasm of bladder	C67	Malignant neoplasm of bladder	C67	Malignant neoplasm of bladder	A41	Septicaemia	C67	Malignant neoplasm of bladder	A41	Septicaemia	C67	Malignant neoplasm of bladder
0559	1	5	1	1	0	F03	Mental and behavioural disorders	A41	Septicaemia	F03	Mental and behavioural disorders	I73	Remainder of diseases of the circulatory system	F03	Mental and behavioural disorders	A41	Septicaemia	A41	Septicaemia	F03	Mental and behavioural disorders	A41	Septicaemia	A41	Septicaemia	N39	Remainder of diseases of the genitourinary system
0560	2	4	0	0	1	C349	Malignant neoplasm of trachea, bronchus and lung	C34	Malignant neoplasm of trachea, bronchus and lung	C80	Remainder of malignant neoplasms	C54	Malignant neoplasm of other and unspecified parts of uterus	C34	Malignant neoplasm of trachea, bronchus and lung	C34	Malignant neoplasm of trachea, bronchus and lung	C34	Malignant neoplasm of trachea, bronchus and lung	C34	Malignant neoplasm of trachea, bronchus and lung	C34	Malignant neoplasm of trachea, bronchus and lung	C34	Malignant neoplasm of trachea, bronchus and lung	C34	Malignant neoplasm of trachea, bronchus and lung
0561	2	4	1	1	1	X590	All other external causes	J18	Pneumonia	X59	All other external causes	X59	All other external causes	X59	All other external causes	X59	All other external causes	X59	All other external causes	J18	Pneumonia	X59	All other external causes	J18	Pneumonia	X59	All other external causes
0562	2	1	0	0	1	P291	Certain conditions originating in the perinatal period	P29	Certain conditions originating in the perinatal period	P29	Certain conditions originating in the perinatal period	Q04	Congenital malformations, deformations and chromosomal abnormalities	P29	Certain conditions originating in the perinatal period	P29	Certain conditions originating in the perinatal period	P29	Certain conditions originating in the perinatal period	P29	Certain conditions originating in the perinatal period	P29	Certain conditions originating in the perinatal period	P29	Certain conditions originating in the perinatal period	P29	Certain conditions originating in the perinatal period
0563	2	2	0	0	1	O223	Other direct obstetric deaths	O88	Other direct obstetric deaths	O22	Other direct obstetric deaths	O22	Other direct obstetric deaths	O22	Other direct obstetric deaths	O22	Other direct obstetric deaths	O22	Other direct obstetric deaths	O22	Other direct obstetric deaths	O22	Other direct obstetric deaths	O88	Other direct obstetric deaths	O22	Other direct obstetric deaths
0564	1	4	1	0	0	I119	Hypertensive diseases	I11	Hypertensive diseases	I11	Hypertensive diseases	I11	Hypertensive diseases	I11	Hypertensive diseases	I11	Hypertensive diseases	I11	Hypertensive diseases	I11	Hypertensive diseases	I11	Hypertensive diseases	I11	Hypertensive diseases	I11	Hypertensive diseases
0565	2	5	1	1	1	I619	Cerebrovascular diseases	I61	Cerebrovascular diseases	I61	Cerebrovascular diseases	I61	Cerebrovascular diseases	I61	Cerebrovascular diseases	I61	Cerebrovascular diseases	I61	Cerebrovascular diseases	I69	Cerebrovascular diseases	I61	Cerebrovascular diseases	I61	Cerebrovascular diseases	I61	Cerebrovascular diseases
0566	2	4	1	1	0	I059	Acute rheumatic fever and chronic rheumatic heart diseases	I63	Cerebrovascular diseases	I05	Acute rheumatic fever and chronic rheumatic heart diseases	I05	Acute rheumatic fever and chronic rheumatic heart diseases	I05	Acute rheumatic fever and chronic rheumatic heart diseases	I63	Cerebrovascular diseases	I05	Acute rheumatic fever and chronic rheumatic heart diseases	I69	Cerebrovascular diseases	I05	Acute rheumatic fever and chronic rheumatic heart diseases	I63	Cerebrovascular diseases	I05	Acute rheumatic fever and chronic rheumatic heart diseases
0567	2	5	0	1	0	I480	Other heart diseases	I64	Cerebrovascular diseases	I48	Other heart diseases	E78	Remainder of endocrine, nutritional and metabolic diseases	I48	Other heart diseases	I64	Cerebrovascular diseases	I48	Other heart diseases	I48	Other heart diseases	I48	Other heart diseases	I48	Other heart diseases	I48	Other heart diseases
0568	2	4	1	1	1	C920	Leukaemia	R09	Symptoms, signs and abnormal clinical and laboratory findings, not elsewhere classified	C96	Remainder of malignant neoplasms	C92	Leukaemia	C92	Leukaemia	C92	Leukaemia	C92	Leukaemia	C92	Leukaemia	C92	Leukaemia	C92	Leukaemia	C92	Leukaemia
0569	1	3	1	1	0	C069	Malignant neoplasm of lip, oral cavity and pharynx	J96	Remainder of diseases of the respiratory system	C80	Remainder of malignant neoplasms	B18	Viral hepatitis	C06	Malignant neoplasm of lip, oral cavity and pharynx	C06	Malignant neoplasm of lip, oral cavity and pharynx	C06	Malignant neoplasm of lip, oral cavity and pharynx	C06	Malignant neoplasm of lip, oral cavity and pharynx	C06	Malignant neoplasm of lip, oral cavity and pharynx	R99	Symptoms, signs and abnormal clinical and laboratory findings, not elsewhere classified	C06	Malignant neoplasm of lip, oral cavity and pharynx
0570	1	4	1	1	0	C349	Malignant neoplasm of trachea, bronchus and lung	C34	Malignant neoplasm of trachea, bronchus and lung	C80	Remainder of malignant neoplasms	C34	Malignant neoplasm of trachea, bronchus and lung	C34	Malignant neoplasm of trachea, bronchus and lung	C34	Malignant neoplasm of trachea, bronchus and lung	C34	Malignant neoplasm of trachea, bronchus and lung	C34	Malignant neoplasm of trachea, bronchus and lung	C34	Malignant neoplasm of trachea, bronchus and lung	I48	Other heart diseases	C34	Malignant neoplasm of trachea, bronchus and lung
0571	2	5	0	1	0	C509	Malignant neoplasm of breast	C50	Malignant neoplasm of breast	C80	Remainder of malignant neoplasms	C50	Malignant neoplasm of breast	C50	Malignant neoplasm of breast	C50	Malignant neoplasm of breast	C50	Malignant neoplasm of breast	C50	Malignant neoplasm of breast	C50	Malignant neoplasm of breast	I10	Hypertensive diseases	C50	Malignant neoplasm of breast
0573	2	2	1	0	1	Q043	Congenital malformations, deformations and chromosomal abnormalities	J96	Remainder of diseases of the respiratory system	Q04	Congenital malformations, deformations and chromosomal abnormalities	V09	Transport accidents	Q04	Congenital malformations, deformations and chromosomal abnormalities	Q04	Congenital malformations, deformations and chromosomal abnormalities	Q04	Congenital malformations, deformations and chromosomal abnormalities	Q04	Congenital malformations, deformations and chromosomal abnormalities	Q04	Congenital malformations, deformations and chromosomal abnormalities	Q04	Congenital malformations, deformations and chromosomal abnormalities	Q04	Congenital malformations, deformations and chromosomal abnormalities
0574	2	1	0	0	1	P010	Certain conditions originating in the perinatal period	P02	Certain conditions originating in the perinatal period	P01	Certain conditions originating in the perinatal period	P01	Certain conditions originating in the perinatal period	P01	Certain conditions originating in the perinatal period	P01	Certain conditions originating in the perinatal period	P01	Certain conditions originating in the perinatal period	P01	Certain conditions originating in the perinatal period	P01	Certain conditions originating in the perinatal period	P01	Certain conditions originating in the perinatal period	P01	Certain conditions originating in the perinatal period
0575	2	1	0	0	1	P072	Certain conditions originating in the perinatal period	R68	Symptoms, signs and abnormal clinical and laboratory findings, not elsewhere classified	P07	Certain conditions originating in the perinatal period	P07	Certain conditions originating in the perinatal period	P07	Certain conditions originating in the perinatal period	P07	Certain conditions originating in the perinatal period	P07	Certain conditions originating in the perinatal period	P07	Certain conditions originating in the perinatal period	P07	Certain conditions originating in the perinatal period	P07	Certain conditions originating in the perinatal period	P07	Certain conditions originating in the perinatal period
0576	2	1	0	0	1	Q339	Congenital malformations, deformations and chromosomal abnormalities	P29	Certain conditions originating in the perinatal period	Q33	Congenital malformations, deformations and chromosomal abnormalities	Q33	Congenital malformations, deformations and chromosomal abnormalities	Q33	Congenital malformations, deformations and chromosomal abnormalities	P29	Certain conditions originating in the perinatal period	Q33	Congenital malformations, deformations and chromosomal abnormalities	Q33	Congenital malformations, deformations and chromosomal abnormalities	Q33	Congenital malformations, deformations and chromosomal abnormalities	Q33	Congenital malformations, deformations and chromosomal abnormalities	Q33	Congenital malformations, deformations and chromosomal abnormalities
0577	2	5	0	1	0	M348	Diseases of the musculoskeletal system and connective tissue	I47	Other heart diseases	M34	Diseases of the musculoskeletal system and connective tissue	M34	Diseases of the musculoskeletal system and connective tissue	M34	Diseases of the musculoskeletal system and connective tissue	M34	Diseases of the musculoskeletal system and connective tissue	M34	Diseases of the musculoskeletal system and connective tissue	M34	Diseases of the musculoskeletal system and connective tissue	M34	Diseases of the musculoskeletal system and connective tissue	M34	Diseases of the musculoskeletal system and connective tissue	M34	Diseases of the musculoskeletal system and connective tissue
0578	2	1	0	0	1	P369	Certain conditions originating in the perinatal period	Q24	Congenital malformations, deformations and chromosomal abnormalities	P36	Certain conditions originating in the perinatal period	Q24	Congenital malformations, deformations and chromosomal abnormalities	P36	Certain conditions originating in the perinatal period	P36	Certain conditions originating in the perinatal period	P36	Certain conditions originating in the perinatal period	P36	Certain conditions originating in the perinatal period	P36	Certain conditions originating in the perinatal period	Q24	Congenital malformations, deformations and chromosomal abnormalities	Q24	Congenital malformations, deformations and chromosomal abnormalities
0579	1	4	0	1	0	C959	Leukaemia	E46	Malnutrition	C96	Remainder of malignant neoplasms	C95	Leukaemia	C95	Leukaemia	C95	Leukaemia	C95	Leukaemia	A41	Septicaemia	C95	Leukaemia	C95	Leukaemia	C95	Leukaemia
0580	1	4	1	1	1	I429	Other heart diseases	I42	Other heart diseases	I42	Other heart diseases	I42	Other heart diseases	I42	Other heart diseases	I42	Other heart diseases	I42	Other heart diseases	I42	Other heart diseases	I42	Other heart diseases	I42	Other heart diseases	I42	Other heart diseases
0581	2	1	1	0	1	P369	Certain conditions originating in the perinatal period	P07	Certain conditions originating in the perinatal period	P36	Certain conditions originating in the perinatal period	Q33	Congenital malformations, deformations and chromosomal abnormalities	P36	Certain conditions originating in the perinatal period	P36	Certain conditions originating in the perinatal period	P36	Certain conditions originating in the perinatal period	P36	Certain conditions originating in the perinatal period	P36	Certain conditions originating in the perinatal period	P07	Certain conditions originating in the perinatal period	P36	Certain conditions originating in the perinatal period
0582	1	5	0	1	0	C349	Malignant neoplasm of trachea, bronchus and lung	J96	Remainder of diseases of the respiratory system	C80	Remainder of malignant neoplasms	C34	Malignant neoplasm of trachea, bronchus and lung	C34	Malignant neoplasm of trachea, bronchus and lung	C34	Malignant neoplasm of trachea, bronchus and lung	C34	Malignant neoplasm of trachea, bronchus and lung	C34	Malignant neoplasm of trachea, bronchus and lung	C34	Malignant neoplasm of trachea, bronchus and lung	R99	Symptoms, signs and abnormal clinical and laboratory findings, not elsewhere classified	C34	Malignant neoplasm of trachea, bronchus and lung
0583	2	4	1	1	0	N319	Remainder of diseases of the genitourinary system	N31	Remainder of diseases of the genitourinary system	N31	Remainder of diseases of the genitourinary system	N31	Remainder of diseases of the genitourinary system	N31	Remainder of diseases of the genitourinary system	N31	Remainder of diseases of the genitourinary system	N31	Remainder of diseases of the genitourinary system	N31	Remainder of diseases of the genitourinary system	J18	Pneumonia	N31	Remainder of diseases of the genitourinary system	N31	Remainder of diseases of the genitourinary system
0584	1	3	1	1	1	K703	Diseases of the liver	K74	Diseases of the liver	K70	Diseases of the liver	K70	Diseases of the liver	K70	Diseases of the liver	K70	Diseases of the liver	K70	Diseases of the liver	K70	Diseases of the liver	K70	Diseases of the liver	K70	Diseases of the liver	K70	Diseases of the liver
0585	1	3	1	0	0	I350	Other heart diseases	I11	Hypertensive diseases	I35	Other heart diseases	F14	Mental and behavioural disorders due to psychoactive substance use	I35	Other heart diseases	I35	Other heart diseases	I35	Other heart diseases	I35	Other heart diseases	I35	Other heart diseases	I11	Hypertensive diseases	I11	Hypertensive diseases
0586	2	5	1	1	0	J159	Pneumonia	I50	Other heart diseases	J15	Pneumonia	I50	Other heart diseases	J15	Pneumonia	I50	Other heart diseases	I50	Other heart diseases	I50	Other heart diseases	I50	Other heart diseases	I50	Other heart diseases	J15	Pneumonia
0587	1	4	1	1	1	N185	Remainder of diseases of the genitourinary system	K92	Remainder of diseases of the digestive system	N18	Remainder of diseases of the genitourinary system	C34	Malignant neoplasm of trachea, bronchus and lung	N18	Remainder of diseases of the genitourinary system	K92	Remainder of diseases of the digestive system	K92	Remainder of diseases of the digestive system	N18	Remainder of diseases of the genitourinary system	K92	Remainder of diseases of the digestive system	N18	Remainder of diseases of the genitourinary system	N18	Remainder of diseases of the genitourinary system
0588	1	5	0	1	0	C189	Malignant neoplasm of colon, rectum and anus	R99	Symptoms, signs and abnormal clinical and laboratory findings, not elsewhere classified	C80	Remainder of malignant neoplasms	C18	Malignant neoplasm of colon, rectum and anus	C18	Malignant neoplasm of colon, rectum and anus	C18	Malignant neoplasm of colon, rectum and anus	C18	Malignant neoplasm of colon, rectum and anus	C18	Malignant neoplasm of colon, rectum and anus	C18	Malignant neoplasm of colon, rectum and anus	C18	Malignant neoplasm of colon, rectum and anus	C18	Malignant neoplasm of colon, rectum and anus
0589	1	4	1	1	1	I219	Ischaemic heart diseases	I21	Ischaemic heart diseases	I21	Ischaemic heart diseases	X00	Exposure to smoke, fire and flames	I21	Ischaemic heart diseases	I21	Ischaemic heart diseases	I21	Ischaemic heart diseases	I25	Ischaemic heart diseases	I21	Ischaemic heart diseases	I21	Ischaemic heart diseases	I21	Ischaemic heart diseases
0590	2	5	0	1	0	N390	Remainder of diseases of the genitourinary system	A41	Septicaemia	N39	Remainder of diseases of the genitourinary system	N39	Remainder of diseases of the genitourinary system	N39	Remainder of diseases of the genitourinary system	A41	Septicaemia	N39	Remainder of diseases of the genitourinary system	A41	Septicaemia	N39	Remainder of diseases of the genitourinary system	N39	Remainder of diseases of the genitourinary system	N39	Remainder of diseases of the genitourinary system
0591	1	4	1	1	0	C259	Malignant neoplasm of pancreas	N39	Remainder of diseases of the genitourinary system	C80	Remainder of malignant neoplasms	C25	Malignant neoplasm of pancreas	C25	Malignant neoplasm of pancreas	N39	Remainder of diseases of the genitourinary system	N39	Remainder of diseases of the genitourinary system	C25	Malignant neoplasm of pancreas	C25	Malignant neoplasm of pancreas	C25	Malignant neoplasm of pancreas	C25	Malignant neoplasm of pancreas
0592	2	4	1	1	1	C259	Malignant neoplasm of pancreas	C25	Malignant neoplasm of pancreas	C80	Remainder of malignant neoplasms	C25	Malignant neoplasm of pancreas	C25	Malignant neoplasm of pancreas	C25	Malignant neoplasm of pancreas	C25	Malignant neoplasm of pancreas	C25	Malignant neoplasm of pancreas	C25	Malignant neoplasm of pancreas	C25	Malignant neoplasm of pancreas	C25	Malignant neoplasm of pancreas
0593	2	2	1	1	1	V092	Transport accidents	X59	All other external causes	V09	Transport accidents	V09	Transport accidents	X59	All other external causes	V09	Transport accidents	V09	Transport accidents	V09	Transport accidents	V09	Transport accidents	V09	Transport accidents	V09	Transport accidents
0594	1	4	1	1	1	G122	Remainder of diseases of the nervous system	J96	Remainder of diseases of the respiratory system	G12	Remainder of diseases of the nervous system	G12	Remainder of diseases of the nervous system	G12	Remainder of diseases of the nervous system	G12	Remainder of diseases of the nervous system	G12	Remainder of diseases of the nervous system	G12	Remainder of diseases of the nervous system	G12	Remainder of diseases of the nervous system	G12	Remainder of diseases of the nervous system	G12	Remainder of diseases of the nervous system
0595	2	5	1	1	1	I679	Cerebrovascular diseases	I67	Cerebrovascular diseases	I67	Cerebrovascular diseases	N39	Remainder of diseases of the genitourinary system	I67	Cerebrovascular diseases	I67	Cerebrovascular diseases	I67	Cerebrovascular diseases	I67	Cerebrovascular diseases	I67	Cerebrovascular diseases	E46	Malnutrition	I67	Cerebrovascular diseases
0596	1	4	1	0	0	I219	Ischaemic heart diseases	I21	Ischaemic heart diseases	I21	Ischaemic heart diseases	J44	Chronic lower respiratory diseases	I21	Ischaemic heart diseases	I21	Ischaemic heart diseases	I21	Ischaemic heart diseases	I25	Ischaemic heart diseases	I21	Ischaemic heart diseases	I21	Ischaemic heart diseases	I21	Ischaemic heart diseases
0597	2	2	0	0	1	B349	Remainder of certain infectious and parasitic diseases	I80	Remainder of diseases of the circulatory system	B34	Remainder of certain infectious and parasitic diseases	C85	Non-Hodgkin's lymphoma	B34	Remainder of certain infectious and parasitic diseases	I80	Remainder of diseases of the circulatory system	B34	Remainder of certain infectious and parasitic diseases	B34	Remainder of certain infectious and parasitic diseases	B34	Remainder of certain infectious and parasitic diseases	B34	Remainder of certain infectious and parasitic diseases	B34	Remainder of certain infectious and parasitic diseases
0598	2	5	1	1	0	E112	Diabetes mellitus	N18	Remainder of diseases of the genitourinary system	E11	Diabetes mellitus	E11	Diabetes mellitus	E11	Diabetes mellitus	E11	Diabetes mellitus	E11	Diabetes mellitus	N18	Remainder of diseases of the genitourinary system	E11	Diabetes mellitus	E11	Diabetes mellitus	E11	Diabetes mellitus
0599	1	1	0	0	1	P368	Certain conditions originating in the perinatal period	P36	Certain conditions originating in the perinatal period	P36	Certain conditions originating in the perinatal period	P28	Certain conditions originating in the perinatal period	P36	Certain conditions originating in the perinatal period	P36	Certain conditions originating in the perinatal period	P36	Certain conditions originating in the perinatal period	P36	Certain conditions originating in the perinatal period	P36	Certain conditions originating in the perinatal period	P07	Certain conditions originating in the perinatal period	P36	Certain conditions originating in the perinatal period
0600	1	4	1	1	1	I251	Ischaemic heart diseases	N17	Remainder of diseases of the genitourinary system	I25	Ischaemic heart diseases	I25	Ischaemic heart diseases	I25	Ischaemic heart diseases	N17	Remainder of diseases of the genitourinary system	I25	Ischaemic heart diseases	N17	Remainder of diseases of the genitourinary system	I25	Ischaemic heart diseases	N17	Remainder of diseases of the genitourinary system	I25	Ischaemic heart diseases
0601	2	1	1	0	1	Q790	Congenital malformations, deformations and chromosomal abnormalities	Q33	Congenital malformations, deformations and chromosomal abnormalities	Q79	Congenital malformations, deformations and chromosomal abnormalities	Q79	Congenital malformations, deformations and chromosomal abnormalities	Q79	Congenital malformations, deformations and chromosomal abnormalities	Q33	Congenital malformations, deformations and chromosomal abnormalities	Q79	Congenital malformations, deformations and chromosomal abnormalities	Q79	Congenital malformations, deformations and chromosomal abnormalities	Q79	Congenital malformations, deformations and chromosomal abnormalities	Q79	Congenital malformations, deformations and chromosomal abnormalities	Q79	Congenital malformations, deformations and chromosomal abnormalities
0602	1	5	1	1	0	I620	Cerebrovascular diseases	I62	Cerebrovascular diseases	I62	Cerebrovascular diseases	I62	Cerebrovascular diseases	I62	Cerebrovascular diseases	I62	Cerebrovascular diseases	I62	Cerebrovascular diseases	I62	Cerebrovascular diseases	I62	Cerebrovascular diseases	I10	Hypertensive diseases	I62	Cerebrovascular diseases
0603	2	5	1	1	0	C189	Malignant neoplasm of colon, rectum and anus	J44	Chronic lower respiratory diseases	C80	Remainder of malignant neoplasms	C18	Malignant neoplasm of colon, rectum and anus	C18	Malignant neoplasm of colon, rectum and anus	C18	Malignant neoplasm of colon, rectum and anus	C18	Malignant neoplasm of colon, rectum and anus	J44	Chronic lower respiratory diseases	C18	Malignant neoplasm of colon, rectum and anus	J44	Chronic lower respiratory diseases	J44	Chronic lower respiratory diseases
0604	2	4	0	1	0	C509	Malignant neoplasm of breast	R09	Symptoms, signs and abnormal clinical and laboratory findings, not elsewhere classified	C80	Remainder of malignant neoplasms	C50	Malignant neoplasm of breast	C50	Malignant neoplasm of breast	C50	Malignant neoplasm of breast	C50	Malignant neoplasm of breast	C50	Malignant neoplasm of breast	C50	Malignant neoplasm of breast	R99	Symptoms, signs and abnormal clinical and laboratory findings, not elsewhere classified	C50	Malignant neoplasm of breast
0605	2	3	0	0	1	A419	Septicaemia	A41	Septicaemia	A41	Septicaemia	I11	Hypertensive diseases	A41	Septicaemia	A41	Septicaemia	A41	Septicaemia	A41	Septicaemia	A41	Septicaemia	A41	Septicaemia	A41	Septicaemia
0606	1	4	1	1	0	I429	Other heart diseases	I50	Other heart diseases	I42	Other heart diseases	I42	Other heart diseases	I42	Other heart diseases	I42	Other heart diseases	I42	Other heart diseases	I50	Other heart diseases	I42	Other heart diseases	I50	Other heart diseases	I42	Other heart diseases
0607	1	1	0	0	1	P072	Certain conditions originating in the perinatal period	P07	Certain conditions originating in the perinatal period	P07	Certain conditions originating in the perinatal period	Q89	Congenital malformations, deformations and chromosomal abnormalities	P07	Certain conditions originating in the perinatal period	P07	Certain conditions originating in the perinatal period	P07	Certain conditions originating in the perinatal period	P07	Certain conditions originating in the perinatal period	P07	Certain conditions originating in the perinatal period	P07	Certain conditions originating in the perinatal period	P07	Certain conditions originating in the perinatal period
0608	1	2	1	0	1	V892	Transport accidents	V89	Transport accidents	V89	Transport accidents	V89	Transport accidents	X59	All other external causes	V89	Transport accidents	V89	Transport accidents	V89	Transport accidents	V89	Transport accidents	V89	Transport accidents	V89	Transport accidents
0609	2	1	0	0	1	P916	Certain conditions originating in the perinatal period	P28	Certain conditions originating in the perinatal period	P91	Certain conditions originating in the perinatal period	P91	Certain conditions originating in the perinatal period	P91	Certain conditions originating in the perinatal period	P91	Certain conditions originating in the perinatal period	P91	Certain conditions originating in the perinatal period	P91	Certain conditions originating in the perinatal period	P91	Certain conditions originating in the perinatal period	R99	Symptoms, signs and abnormal clinical and laboratory findings, not elsewhere classified	P91	Certain conditions originating in the perinatal period
0610	1	4	1	1	1	N19	Remainder of diseases of the genitourinary system	F03	Mental and behavioural disorders	N19	Remainder of diseases of the genitourinary system	N19	Remainder of diseases of the genitourinary system	N19	Remainder of diseases of the genitourinary system	N19	Remainder of diseases of the genitourinary system	N19	Remainder of diseases of the genitourinary system	N19	Remainder of diseases of the genitourinary system	N19	Remainder of diseases of the genitourinary system	F03	Mental and behavioural disorders	N18	Remainder of diseases of the genitourinary system
0611	2	4	1	1	1	G309	Alzheimer's disease	R99	Symptoms, signs and abnormal clinical and laboratory findings, not elsewhere classified	G30	Alzheimer's disease	I10	Hypertensive diseases	G30	Alzheimer's disease	G30	Alzheimer's disease	G30	Alzheimer's disease	G30	Alzheimer's disease	G30	Alzheimer's disease	R99	Symptoms, signs and abnormal clinical and laboratory findings, not elsewhere classified	G30	Alzheimer's disease
0612	2	3	1	1	1	K746	Diseases of the liver	K92	Remainder of diseases of the digestive system	K74	Diseases of the liver	K74	Diseases of the liver	K74	Diseases of the liver	K74	Diseases of the liver	K74	Diseases of the liver	K92	Remainder of diseases of the digestive system	K74	Diseases of the liver	K74	Diseases of the liver	K74	Diseases of the liver
0613	2	5	0	1	0	G309	Alzheimer's disease	I21	Ischaemic heart diseases	G30	Alzheimer's disease	I71	Remainder of diseases of the circulatory system	G30	Alzheimer's disease	I21	Ischaemic heart diseases	G30	Alzheimer's disease	G30	Alzheimer's disease	G30	Alzheimer's disease	G30	Alzheimer's disease	G30	Alzheimer's disease
0614	2	5	0	1	0	I251	Ischaemic heart diseases	I10	Hypertensive diseases	I25	Ischaemic heart diseases	C34	Malignant neoplasm of trachea, bronchus and lung	I25	Ischaemic heart diseases	I25	Ischaemic heart diseases	I25	Ischaemic heart diseases	I25	Ischaemic heart diseases	I25	Ischaemic heart diseases	I25	Ischaemic heart diseases	I25	Ischaemic heart diseases
0615	1	4	1	1	0	X00	Exposure to smoke, fire and flames	X00	Exposure to smoke, fire and flames	X00	Exposure to smoke, fire and flames	X00	Exposure to smoke, fire and flames	X09	Exposure to smoke, fire and flames	X00	Exposure to smoke, fire and flames	X00	Exposure to smoke, fire and flames	X00	Exposure to smoke, fire and flames	X00	Exposure to smoke, fire and flames	X00	Exposure to smoke, fire and flames	X00	Exposure to smoke, fire and flames
0616	1	4	1	1	0	C349	Malignant neoplasm of trachea, bronchus and lung	J18	Pneumonia	C80	Remainder of malignant neoplasms	C34	Malignant neoplasm of trachea, bronchus and lung	C34	Malignant neoplasm of trachea, bronchus and lung	C34	Malignant neoplasm of trachea, bronchus and lung	C34	Malignant neoplasm of trachea, bronchus and lung	J18	Pneumonia	C34	Malignant neoplasm of trachea, bronchus and lung	J18	Pneumonia	C34	Malignant neoplasm of trachea, bronchus and lung
0617	2	4	1	1	1	C220	Malignant neoplasm of liver and intrahepatic bile ducts	C22	Malignant neoplasm of liver and intrahepatic bile ducts	C80	Remainder of malignant neoplasms	I25	Ischaemic heart diseases	C22	Malignant neoplasm of liver and intrahepatic bile ducts	C22	Malignant neoplasm of liver and intrahepatic bile ducts	C22	Malignant neoplasm of liver and intrahepatic bile ducts	C22	Malignant neoplasm of liver and intrahepatic bile ducts	C22	Malignant neoplasm of liver and intrahepatic bile ducts	C22	Malignant neoplasm of liver and intrahepatic bile ducts	C22	Malignant neoplasm of liver and intrahepatic bile ducts
0618	1	5	1	1	0	C189	Malignant neoplasm of colon, rectum and anus	N17	Remainder of diseases of the genitourinary system	C80	Remainder of malignant neoplasms	C18	Malignant neoplasm of colon, rectum and anus	C18	Malignant neoplasm of colon, rectum and anus	C18	Malignant neoplasm of colon, rectum and anus	C18	Malignant neoplasm of colon, rectum and anus	N17	Remainder of diseases of the genitourinary system	C18	Malignant neoplasm of colon, rectum and anus	N17	Remainder of diseases of the genitourinary system	C18	Malignant neoplasm of colon, rectum and anus
0619	2	5	1	1	0	I119	Hypertensive diseases	I48	Other heart diseases	I11	Hypertensive diseases	C48	Remainder of malignant neoplasms	I11	Hypertensive diseases	I11	Hypertensive diseases	I11	Hypertensive diseases	I11	Hypertensive diseases	I11	Hypertensive diseases	I11	Hypertensive diseases	I11	Hypertensive diseases
0620	2	1	0	0	1	Q613	Congenital malformations, deformations and chromosomal abnormalities	Q33	Congenital malformations, deformations and chromosomal abnormalities	Q61	Congenital malformations, deformations and chromosomal abnormalities	Q61	Congenital malformations, deformations and chromosomal abnormalities	Q61	Congenital malformations, deformations and chromosomal abnormalities	Q33	Congenital malformations, deformations and chromosomal abnormalities	Q33	Congenital malformations, deformations and chromosomal abnormalities	Q61	Congenital malformations, deformations and chromosomal abnormalities	Q61	Congenital malformations, deformations and chromosomal abnormalities	Q61	Congenital malformations, deformations and chromosomal abnormalities	Q61	Congenital malformations, deformations and chromosomal abnormalities
0621	1	2	1	1	1	W76	All other external causes	W76	All other external causes	W76	All other external causes	W76	All other external causes	W84	All other external causes	W76	All other external causes	W76	All other external causes	Y86	All other external causes	W76	All other external causes	W76	All other external causes	W76	All other external causes
0622	2	4	0	1	0	C19	Malignant neoplasm of colon, rectum and anus	J96	Remainder of diseases of the respiratory system	C80	Remainder of malignant neoplasms	C19	Malignant neoplasm of colon, rectum and anus	C19	Malignant neoplasm of colon, rectum and anus	C19	Malignant neoplasm of colon, rectum and anus	C19	Malignant neoplasm of colon, rectum and anus	C19	Malignant neoplasm of colon, rectum and anus	C19	Malignant neoplasm of colon, rectum and anus	R99	Symptoms, signs and abnormal clinical and laboratory findings, not elsewhere classified	C19	Malignant neoplasm of colon, rectum and anus
0623	1	4	1	1	1	C851	Non-Hodgkin's lymphoma	G93	Remainder of diseases of the nervous system	C96	Remainder of malignant neoplasms	C85	Non-Hodgkin's lymphoma	C85	Non-Hodgkin's lymphoma	G93	Remainder of diseases of the nervous system	G93	Remainder of diseases of the nervous system	C85	Non-Hodgkin's lymphoma	C85	Non-Hodgkin's lymphoma	G93	Remainder of diseases of the nervous system	C85	Non-Hodgkin's lymphoma
0624	1	1	1	0	1	Q234	Congenital malformations, deformations and chromosomal abnormalities	P29	Certain conditions originating in the perinatal period	Q23	Congenital malformations, deformations and chromosomal abnormalities	P29	Certain conditions originating in the perinatal period	Q23	Congenital malformations, deformations and chromosomal abnormalities	Q23	Congenital malformations, deformations and chromosomal abnormalities	Q23	Congenital malformations, deformations and chromosomal abnormalities	Q23	Congenital malformations, deformations and chromosomal abnormalities	Q23	Congenital malformations, deformations and chromosomal abnormalities	Q23	Congenital malformations, deformations and chromosomal abnormalities	Q23	Congenital malformations, deformations and chromosomal abnormalities
0625	2	1	1	0	1	P280	Certain conditions originating in the perinatal period	P05	Certain conditions originating in the perinatal period	P28	Certain conditions originating in the perinatal period	P28	Certain conditions originating in the perinatal period	P28	Certain conditions originating in the perinatal period	P28	Certain conditions originating in the perinatal period	P28	Certain conditions originating in the perinatal period	P28	Certain conditions originating in the perinatal period	P28	Certain conditions originating in the perinatal period	P28	Certain conditions originating in the perinatal period	P28	Certain conditions originating in the perinatal period
0626	2	2	0	0	1	O469	Other direct obstetric deaths	O26	Other direct obstetric deaths	O46	Other direct obstetric deaths	O26	Other direct obstetric deaths	O46	Other direct obstetric deaths	O26	Other direct obstetric deaths	O46	Other direct obstetric deaths	O46	Other direct obstetric deaths	O46	Other direct obstetric deaths	O46	Other direct obstetric deaths	O46	Other direct obstetric deaths
0627	2	3	1	0	0	Y833	All other external causes	G93	Remainder of diseases of the nervous system	Y83	All other external causes	Y83	All other external causes	J95	Remainder of diseases of the respiratory system	Y83	All other external causes	Y83	All other external causes	Y83	All other external causes	J95	Remainder of diseases of the respiratory system	Y83	All other external causes	Y83	All other external causes
0628	2	4	1	0	0	I270	Other heart diseases	R00	Symptoms, signs and abnormal clinical and laboratory findings, not elsewhere classified	I27	Other heart diseases	I27	Other heart diseases	I27	Other heart diseases	I27	Other heart diseases	I27	Other heart diseases	I27	Other heart diseases	I27	Other heart diseases	R04	Symptoms, signs and abnormal clinical and laboratory findings, not elsewhere classified	I27	Other heart diseases
0629	2	5	0	1	0	I64	Cerebrovascular diseases	I64	Cerebrovascular diseases	I64	Cerebrovascular diseases	I64	Cerebrovascular diseases	I64	Cerebrovascular diseases	I64	Cerebrovascular diseases	I64	Cerebrovascular diseases	I69	Cerebrovascular diseases	I64	Cerebrovascular diseases	I10	Hypertensive diseases	I64	Cerebrovascular diseases
0630	2	2	1	0	1	V892	Transport accidents	X59	All other external causes	V89	Transport accidents	V89	Transport accidents	X59	All other external causes	V89	Transport accidents	V89	Transport accidents	Y86	All other external causes	V89	Transport accidents	X59	All other external causes	V89	Transport accidents
0631	2	5	0	1	0	C349	Malignant neoplasm of trachea, bronchus and lung	R99	Symptoms, signs and abnormal clinical and laboratory findings, not elsewhere classified	C80	Remainder of malignant neoplasms	C34	Malignant neoplasm of trachea, bronchus and lung	C34	Malignant neoplasm of trachea, bronchus and lung	C34	Malignant neoplasm of trachea, bronchus and lung	C34	Malignant neoplasm of trachea, bronchus and lung	C34	Malignant neoplasm of trachea, bronchus and lung	C34	Malignant neoplasm of trachea, bronchus and lung	C34	Malignant neoplasm of trachea, bronchus and lung	C34	Malignant neoplasm of trachea, bronchus and lung
0632	1	4	1	1	0	W00	Falls	X59	All other external causes	W00	Falls	W00	Falls	X59	All other external causes	W00	Falls	W00	Falls	Y86	All other external causes	W00	Falls	X59	All other external causes	W00	Falls
0633	1	3	1	1	0	C349	Malignant neoplasm of trachea, bronchus and lung	R99	Symptoms, signs and abnormal clinical and laboratory findings, not elsewhere classified	C80	Remainder of malignant neoplasms	C34	Malignant neoplasm of trachea, bronchus and lung	C34	Malignant neoplasm of trachea, bronchus and lung	C34	Malignant neoplasm of trachea, bronchus and lung	C34	Malignant neoplasm of trachea, bronchus and lung	C34	Malignant neoplasm of trachea, bronchus and lung	C34	Malignant neoplasm of trachea, bronchus and lung	R99	Symptoms, signs and abnormal clinical and laboratory findings, not elsewhere classified	C34	Malignant neoplasm of trachea, bronchus and lung
0634	2	4	1	1	0	I350	Other heart diseases	I50	Other heart diseases	I35	Other heart diseases	J84	Remainder of diseases of the respiratory system	I35	Other heart diseases	I35	Other heart diseases	I35	Other heart diseases	I50	Other heart diseases	I35	Other heart diseases	I35	Other heart diseases	I35	Other heart diseases
0635	1	3	1	1	1	V486	Transport accidents	X59	All other external causes	V48	Transport accidents	I11	Hypertensive diseases	X59	All other external causes	V48	Transport accidents	V48	Transport accidents	V48	Transport accidents	V48	Transport accidents	X59	All other external causes	V48	Transport accidents
0636	2	4	1	1	1	C349	Malignant neoplasm of trachea, bronchus and lung	J44	Chronic lower respiratory diseases	C80	Remainder of malignant neoplasms	C34	Malignant neoplasm of trachea, bronchus and lung	C34	Malignant neoplasm of trachea, bronchus and lung	C34	Malignant neoplasm of trachea, bronchus and lung	C34	Malignant neoplasm of trachea, bronchus and lung	C34	Malignant neoplasm of trachea, bronchus and lung	C34	Malignant neoplasm of trachea, bronchus and lung	C34	Malignant neoplasm of trachea, bronchus and lung	J44	Chronic lower respiratory diseases
0637	1	1	0	0	1	P018	Certain conditions originating in the perinatal period	P07	Certain conditions originating in the perinatal period	P01	Certain conditions originating in the perinatal period	Q24	Congenital malformations, deformations and chromosomal abnormalities	P01	Certain conditions originating in the perinatal period	P01	Certain conditions originating in the perinatal period	P01	Certain conditions originating in the perinatal period	P01	Certain conditions originating in the perinatal period	P01	Certain conditions originating in the perinatal period	P01	Certain conditions originating in the perinatal period	P01	Certain conditions originating in the perinatal period
0638	1	2	1	1	1	E117	Diabetes mellitus	I25	Ischaemic heart diseases	E11	Diabetes mellitus	B24	Human immunodeficiency virus [HIV] disease	E11	Diabetes mellitus	I25	Ischaemic heart diseases	E11	Diabetes mellitus	I25	Ischaemic heart diseases	E11	Diabetes mellitus	E11	Diabetes mellitus	E11	Diabetes mellitus
0639	1	4	1	0	0	I219	Ischaemic heart diseases	I21	Ischaemic heart diseases	I21	Ischaemic heart diseases	C18	Malignant neoplasm of colon, rectum and anus	I21	Ischaemic heart diseases	I21	Ischaemic heart diseases	I21	Ischaemic heart diseases	I25	Ischaemic heart diseases	I21	Ischaemic heart diseases	I21	Ischaemic heart diseases	I21	Ischaemic heart diseases
0640	1	4	0	1	0	C61	Malignant neoplasm of prostate	C80	Remainder of malignant neoplasms	C80	Remainder of malignant neoplasms	I25	Ischaemic heart diseases	C61	Malignant neoplasm of prostate	C61	Malignant neoplasm of prostate	C61	Malignant neoplasm of prostate	K74	Diseases of the liver	C61	Malignant neoplasm of prostate	C80	Remainder of malignant neoplasms	C61	Malignant neoplasm of prostate
0641	2	5	1	1	0	I480	Other heart diseases	I50	Other heart diseases	I48	Other heart diseases	I48	Other heart diseases	I48	Other heart diseases	I48	Other heart diseases	I48	Other heart diseases	I50	Other heart diseases	I50	Other heart diseases	I48	Other heart diseases	G20	Remainder of diseases of the nervous system
0642	1	3	1	0	1	E149	Diabetes mellitus	E14	Diabetes mellitus	E14	Diabetes mellitus	I42	Other heart diseases	E14	Diabetes mellitus	E14	Diabetes mellitus	E14	Diabetes mellitus	E14	Diabetes mellitus	E14	Diabetes mellitus	E14	Diabetes mellitus	E14	Diabetes mellitus
0643	1	4	1	0	0	I119	Hypertensive diseases	I61	Cerebrovascular diseases	I11	Hypertensive diseases	J44	Chronic lower respiratory diseases	I11	Hypertensive diseases	I61	Cerebrovascular diseases	I61	Cerebrovascular diseases	I69	Cerebrovascular diseases	I11	Hypertensive diseases	I61	Cerebrovascular diseases	I11	Hypertensive diseases
0644	1	4	1	1	0	C169	Malignant neoplasm of stomach	R12	Symptoms, signs and abnormal clinical and laboratory findings, not elsewhere classified	C80	Remainder of malignant neoplasms	C16	Malignant neoplasm of stomach	C16	Malignant neoplasm of stomach	C16	Malignant neoplasm of stomach	C16	Malignant neoplasm of stomach	C16	Malignant neoplasm of stomach	C16	Malignant neoplasm of stomach	R99	Symptoms, signs and abnormal clinical and laboratory findings, not elsewhere classified	C16	Malignant neoplasm of stomach
0645	1	3	0	0	1	A419	Septicaemia	A41	Septicaemia	A41	Septicaemia	A41	Septicaemia	A41	Septicaemia	A41	Septicaemia	A41	Septicaemia	A41	Septicaemia	A41	Septicaemia	A41	Septicaemia	I25	Ischaemic heart diseases
0646	2	3	1	1	1	Q909	Congenital malformations, deformations and chromosomal abnormalities	R99	Symptoms, signs and abnormal clinical and laboratory findings, not elsewhere classified	Q90	Congenital malformations, deformations and chromosomal abnormalities	Q90	Congenital malformations, deformations and chromosomal abnormalities	Q90	Congenital malformations, deformations and chromosomal abnormalities	Q90	Congenital malformations, deformations and chromosomal abnormalities	Q90	Congenital malformations, deformations and chromosomal abnormalities	Q90	Congenital malformations, deformations and chromosomal abnormalities	Q90	Congenital malformations, deformations and chromosomal abnormalities	Q90	Congenital malformations, deformations and chromosomal abnormalities	Q90	Congenital malformations, deformations and chromosomal abnormalities
0647	1	1	0	0	1	P072	Certain conditions originating in the perinatal period	P07	Certain conditions originating in the perinatal period	P07	Certain conditions originating in the perinatal period	Q60	Congenital malformations, deformations and chromosomal abnormalities	P07	Certain conditions originating in the perinatal period	P07	Certain conditions originating in the perinatal period	P07	Certain conditions originating in the perinatal period	P07	Certain conditions originating in the perinatal period	P07	Certain conditions originating in the perinatal period	P07	Certain conditions originating in the perinatal period	P07	Certain conditions originating in the perinatal period
0648	2	2	0	0	1	I493	Other heart diseases	I49	Other heart diseases	I49	Other heart diseases	I49	Other heart diseases	I49	Other heart diseases	I49	Other heart diseases	I49	Other heart diseases	I49	Other heart diseases	I49	Other heart diseases	I49	Other heart diseases	I49	Other heart diseases
0649	2	1	1	0	1	P072	Certain conditions originating in the perinatal period	P28	Certain conditions originating in the perinatal period	P07	Certain conditions originating in the perinatal period	Q91	Congenital malformations, deformations and chromosomal abnormalities	P07	Certain conditions originating in the perinatal period	P07	Certain conditions originating in the perinatal period	P07	Certain conditions originating in the perinatal period	P07	Certain conditions originating in the perinatal period	P07	Certain conditions originating in the perinatal period	R99	Symptoms, signs and abnormal clinical and laboratory findings, not elsewhere classified	P07	Certain conditions originating in the perinatal period
0650	1	5	1	1	1	I739	Remainder of diseases of the circulatory system	I73	Remainder of diseases of the circulatory system	I73	Remainder of diseases of the circulatory system	G31	Remainder of diseases of the nervous system	I73	Remainder of diseases of the circulatory system	I73	Remainder of diseases of the circulatory system	I73	Remainder of diseases of the circulatory system	I73	Remainder of diseases of the circulatory system	I73	Remainder of diseases of the circulatory system	I73	Remainder of diseases of the circulatory system	I73	Remainder of diseases of the circulatory system
0651	1	1	0	0	1	P523	Certain conditions originating in the perinatal period	P52	Certain conditions originating in the perinatal period	P52	Certain conditions originating in the perinatal period	Q00	Congenital malformations, deformations and chromosomal abnormalities	P52	Certain conditions originating in the perinatal period	P52	Certain conditions originating in the perinatal period	P52	Certain conditions originating in the perinatal period	P52	Certain conditions originating in the perinatal period	P52	Certain conditions originating in the perinatal period	P52	Certain conditions originating in the perinatal period	P52	Certain conditions originating in the perinatal period
0652	2	4	1	0	0	I119	Hypertensive diseases	J44	Chronic lower respiratory diseases	I11	Hypertensive diseases	I13	Hypertensive diseases	I11	Hypertensive diseases	I11	Hypertensive diseases	I11	Hypertensive diseases	I11	Hypertensive diseases	I11	Hypertensive diseases	I11	Hypertensive diseases	J44	Chronic lower respiratory diseases
0653	2	4	1	1	0	I272	Other heart diseases	I27	Other heart diseases	I27	Other heart diseases	J44	Chronic lower respiratory diseases	I27	Other heart diseases	I27	Other heart diseases	I27	Other heart diseases	I27	Other heart diseases	I27	Other heart diseases	I27	Other heart diseases	G35	Remainder of diseases of the nervous system
0654	1	4	1	1	1	I258	Ischaemic heart diseases	I25	Ischaemic heart diseases	I25	Ischaemic heart diseases	C95	Leukaemia	I25	Ischaemic heart diseases	I25	Ischaemic heart diseases	I25	Ischaemic heart diseases	I21	Ischaemic heart diseases	I25	Ischaemic heart diseases	I25	Ischaemic heart diseases	I25	Ischaemic heart diseases
0655	1	1	0	0	1	P229	Certain conditions originating in the perinatal period	P22	Certain conditions originating in the perinatal period	P22	Certain conditions originating in the perinatal period	P28	Certain conditions originating in the perinatal period	P22	Certain conditions originating in the perinatal period	P22	Certain conditions originating in the perinatal period	P29	Certain conditions originating in the perinatal period	P22	Certain conditions originating in the perinatal period	P22	Certain conditions originating in the perinatal period	P22	Certain conditions originating in the perinatal period	P22	Certain conditions originating in the perinatal period
0656	2	5	1	1	0	I480	Other heart diseases	I50	Other heart diseases	I48	Other heart diseases	F01	Mental and behavioural disorders	I48	Other heart diseases	I48	Other heart diseases	I48	Other heart diseases	I48	Other heart diseases	I48	Other heart diseases	I48	Other heart diseases	I48	Other heart diseases
0657	1	5	0	1	0	N189	Remainder of diseases of the genitourinary system	R99	Symptoms, signs and abnormal clinical and laboratory findings, not elsewhere classified	N18	Remainder of diseases of the genitourinary system	N18	Remainder of diseases of the genitourinary system	N18	Remainder of diseases of the genitourinary system	N18	Remainder of diseases of the genitourinary system	N18	Remainder of diseases of the genitourinary system	N18	Remainder of diseases of the genitourinary system	N18	Remainder of diseases of the genitourinary system	N18	Remainder of diseases of the genitourinary system	N18	Remainder of diseases of the genitourinary system
0658	1	3	1	0	1	B182	Viral hepatitis	K72	Diseases of the liver	B18	Viral hepatitis	B18	Viral hepatitis	B18	Viral hepatitis	K63	Remainder of diseases of the digestive system	B18	Viral hepatitis	B17	Viral hepatitis	B18	Viral hepatitis	B18	Viral hepatitis	B18	Viral hepatitis
0659	2	3	0	0	1	O998	Indirect obstetric deaths	O99	Indirect obstetric deaths	O99	Indirect obstetric deaths	O99	Indirect obstetric deaths	O99	Indirect obstetric deaths	O99	Indirect obstetric deaths	O99	Indirect obstetric deaths	O99	Indirect obstetric deaths	O99	Indirect obstetric deaths	O99	Indirect obstetric deaths	O99	Indirect obstetric deaths
0660	2	3	1	0	1	I64	Cerebrovascular diseases	J96	Remainder of diseases of the respiratory system	I64	Cerebrovascular diseases	C80	Remainder of malignant neoplasms	I64	Cerebrovascular diseases	I64	Cerebrovascular diseases	I64	Cerebrovascular diseases	I64	Cerebrovascular diseases	I64	Cerebrovascular diseases	J96	Remainder of diseases of the respiratory system	I64	Cerebrovascular diseases
0661	1	5	1	1	0	J189	Pneumonia	J96	Remainder of diseases of the respiratory system	J18	Pneumonia	J18	Pneumonia	J18	Pneumonia	J18	Pneumonia	J18	Pneumonia	J18	Pneumonia	J18	Pneumonia	J18	Pneumonia	J18	Pneumonia
0662	1	1	0	0	1	P290	Certain conditions originating in the perinatal period	P29	Certain conditions originating in the perinatal period	P29	Certain conditions originating in the perinatal period	P00	Certain conditions originating in the perinatal period	P29	Certain conditions originating in the perinatal period	P29	Certain conditions originating in the perinatal period	P29	Certain conditions originating in the perinatal period	P29	Certain conditions originating in the perinatal period	P29	Certain conditions originating in the perinatal period	P29	Certain conditions originating in the perinatal period	P29	Certain conditions originating in the perinatal period
0663	1	3	0	0	1	C159	Malignant neoplasm of oesophagus	K72	Diseases of the liver	C80	Remainder of malignant neoplasms	C15	Malignant neoplasm of oesophagus	C15	Malignant neoplasm of oesophagus	C15	Malignant neoplasm of oesophagus	C15	Malignant neoplasm of oesophagus	B94	Remainder of certain infectious and parasitic diseases	C15	Malignant neoplasm of oesophagus	C15	Malignant neoplasm of oesophagus	C15	Malignant neoplasm of oesophagus
0664	1	5	1	1	0	N390	Remainder of diseases of the genitourinary system	A41	Septicaemia	N39	Remainder of diseases of the genitourinary system	N39	Remainder of diseases of the genitourinary system	N39	Remainder of diseases of the genitourinary system	A41	Septicaemia	A41	Septicaemia	N39	Remainder of diseases of the genitourinary system	A41	Septicaemia	N39	Remainder of diseases of the genitourinary system	N18	Remainder of diseases of the genitourinary system
0665	2	4	1	1	0	C56	Malignant neoplasm of ovary	R10	Symptoms, signs and abnormal clinical and laboratory findings, not elsewhere classified	C80	Remainder of malignant neoplasms	C56	Malignant neoplasm of ovary	C56	Malignant neoplasm of ovary	C56	Malignant neoplasm of ovary	C56	Malignant neoplasm of ovary	C56	Malignant neoplasm of ovary	C56	Malignant neoplasm of ovary	C56	Malignant neoplasm of ovary	C56	Malignant neoplasm of ovary
0666	1	4	1	1	0	C64	Remainder of malignant neoplasms	C64	Remainder of malignant neoplasms	C80	Remainder of malignant neoplasms	E14	Diabetes mellitus	C64	Remainder of malignant neoplasms	C64	Remainder of malignant neoplasms	C64	Remainder of malignant neoplasms	C64	Remainder of malignant neoplasms	C64	Remainder of malignant neoplasms	C25	Malignant neoplasm of pancreas	C25	Malignant neoplasm of pancreas
0667	2	5	0	1	0	E146	Diabetes mellitus	I10	Hypertensive diseases	E14	Diabetes mellitus	E14	Diabetes mellitus	E14	Diabetes mellitus	I10	Hypertensive diseases	E14	Diabetes mellitus	I49	Other heart diseases	E14	Diabetes mellitus	E14	Diabetes mellitus	E14	Diabetes mellitus
0668	2	1	0	0	1	P015	Certain conditions originating in the perinatal period	P07	Certain conditions originating in the perinatal period	P01	Certain conditions originating in the perinatal period	P01	Certain conditions originating in the perinatal period	P01	Certain conditions originating in the perinatal period	P01	Certain conditions originating in the perinatal period	P01	Certain conditions originating in the perinatal period	P01	Certain conditions originating in the perinatal period	P01	Certain conditions originating in the perinatal period	P01	Certain conditions originating in the perinatal period	P01	Certain conditions originating in the perinatal period
0669	1	4	1	1	1	A099	Diarrhoea and gastroenteritis of presumed infectious origin	A09	Diarrhoea and gastroenteritis of presumed infectious origin	A09	Diarrhoea and gastroenteritis of presumed infectious origin	I10	Hypertensive diseases	A09	Diarrhoea and gastroenteritis of presumed infectious origin	A09	Diarrhoea and gastroenteritis of presumed infectious origin	A09	Diarrhoea and gastroenteritis of presumed infectious origin	A09	Diarrhoea and gastroenteritis of presumed infectious origin	A09	Diarrhoea and gastroenteritis of presumed infectious origin	A09	Diarrhoea and gastroenteritis of presumed infectious origin	A09	Diarrhoea and gastroenteritis of presumed infectious origin
0670	2	3	1	0	1	I119	Hypertensive diseases	I11	Hypertensive diseases	I11	Hypertensive diseases	C25	Malignant neoplasm of pancreas	I11	Hypertensive diseases	I11	Hypertensive diseases	I11	Hypertensive diseases	I11	Hypertensive diseases	I11	Hypertensive diseases	D86	Remainder of diseases of the blood and blood-forming organs and certain disorders involving the immune mechanism	D86	Remainder of diseases of the blood and blood-forming organs and certain disorders involving the immune mechanism
0671	1	1	0	0	1	P293	Certain conditions originating in the perinatal period	P36	Certain conditions originating in the perinatal period	P29	Certain conditions originating in the perinatal period	P29	Certain conditions originating in the perinatal period	P29	Certain conditions originating in the perinatal period	P36	Certain conditions originating in the perinatal period	P36	Certain conditions originating in the perinatal period	P29	Certain conditions originating in the perinatal period	P29	Certain conditions originating in the perinatal period	P29	Certain conditions originating in the perinatal period	P29	Certain conditions originating in the perinatal period
0672	2	3	1	1	1	C189	Malignant neoplasm of colon, rectum and anus	C18	Malignant neoplasm of colon, rectum and anus	C80	Remainder of malignant neoplasms	C18	Malignant neoplasm of colon, rectum and anus	C18	Malignant neoplasm of colon, rectum and anus	C18	Malignant neoplasm of colon, rectum and anus	C18	Malignant neoplasm of colon, rectum and anus	C18	Malignant neoplasm of colon, rectum and anus	C18	Malignant neoplasm of colon, rectum and anus	C18	Malignant neoplasm of colon, rectum and anus	C18	Malignant neoplasm of colon, rectum and anus
0673	2	4	1	1	0	C449	Remainder of malignant neoplasms	R23	Symptoms, signs and abnormal clinical and laboratory findings, not elsewhere classified	C80	Remainder of malignant neoplasms	C44	Remainder of malignant neoplasms	C44	Remainder of malignant neoplasms	C44	Remainder of malignant neoplasms	C44	Remainder of malignant neoplasms	C44	Remainder of malignant neoplasms	C44	Remainder of malignant neoplasms	C44	Remainder of malignant neoplasms	C44	Remainder of malignant neoplasms
0674	2	4	0	1	0	C349	Malignant neoplasm of trachea, bronchus and lung	J90	Remainder of diseases of the respiratory system	C80	Remainder of malignant neoplasms	C34	Malignant neoplasm of trachea, bronchus and lung	C34	Malignant neoplasm of trachea, bronchus and lung	C34	Malignant neoplasm of trachea, bronchus and lung	C34	Malignant neoplasm of trachea, bronchus and lung	C34	Malignant neoplasm of trachea, bronchus and lung	C34	Malignant neoplasm of trachea, bronchus and lung	C34	Malignant neoplasm of trachea, bronchus and lung	C34	Malignant neoplasm of trachea, bronchus and lung
0675	1	5	0	1	0	C169	Malignant neoplasm of stomach	J96	Remainder of diseases of the respiratory system	C80	Remainder of malignant neoplasms	C16	Malignant neoplasm of stomach	C16	Malignant neoplasm of stomach	C16	Malignant neoplasm of stomach	C16	Malignant neoplasm of stomach	C16	Malignant neoplasm of stomach	C16	Malignant neoplasm of stomach	C16	Malignant neoplasm of stomach	C16	Malignant neoplasm of stomach
0676	1	2	1	0	1	V274	Transport accidents	V27	Transport accidents	V27	Transport accidents	V27	Transport accidents	X59	All other external causes	V27	Transport accidents	V27	Transport accidents	V27	Transport accidents	V27	Transport accidents	V27	Transport accidents	V27	Transport accidents
0677	2	5	1	1	1	J159	Pneumonia	J15	Pneumonia	J15	Pneumonia	I21	Ischaemic heart diseases	J15	Pneumonia	J15	Pneumonia	J15	Pneumonia	J15	Pneumonia	J15	Pneumonia	A41	Septicaemia	A41	Septicaemia
0678	1	4	1	1	1	I251	Ischaemic heart diseases	I10	Hypertensive diseases	I25	Ischaemic heart diseases	I25	Ischaemic heart diseases	I25	Ischaemic heart diseases	I25	Ischaemic heart diseases	I25	Ischaemic heart diseases	I25	Ischaemic heart diseases	I25	Ischaemic heart diseases	I10	Hypertensive diseases	I25	Ischaemic heart diseases
0679	1	5	1	1	0	I64	Cerebrovascular diseases	J69	Remainder of diseases of the respiratory system	I64	Cerebrovascular diseases	I64	Cerebrovascular diseases	I64	Cerebrovascular diseases	I64	Cerebrovascular diseases	I64	Cerebrovascular diseases	J69	Remainder of diseases of the respiratory system	I64	Cerebrovascular diseases	I64	Cerebrovascular diseases	I64	Cerebrovascular diseases
0680	1	1	0	0	1	P279	Certain conditions originating in the perinatal period	P27	Certain conditions originating in the perinatal period	P27	Certain conditions originating in the perinatal period	P27	Certain conditions originating in the perinatal period	P27	Certain conditions originating in the perinatal period	P27	Certain conditions originating in the perinatal period	P27	Certain conditions originating in the perinatal period	P27	Certain conditions originating in the perinatal period	P27	Certain conditions originating in the perinatal period	P27	Certain conditions originating in the perinatal period	P27	Certain conditions originating in the perinatal period
0681	2	5	1	1	0	I710	Remainder of diseases of the circulatory system	R99	Symptoms, signs and abnormal clinical and laboratory findings, not elsewhere classified	I71	Remainder of diseases of the circulatory system	I71	Remainder of diseases of the circulatory system	I71	Remainder of diseases of the circulatory system	I71	Remainder of diseases of the circulatory system	I71	Remainder of diseases of the circulatory system	I71	Remainder of diseases of the circulatory system	I71	Remainder of diseases of the circulatory system	I71	Remainder of diseases of the circulatory system	I71	Remainder of diseases of the circulatory system
0682	1	4	1	1	1	L984	Diseases of the skin and subcutaneous tissue	A41	Septicaemia	L98	Diseases of the skin and subcutaneous tissue	I25	Ischaemic heart diseases	L98	Diseases of the skin and subcutaneous tissue	A41	Septicaemia	L98	Diseases of the skin and subcutaneous tissue	L98	Diseases of the skin and subcutaneous tissue	A41	Septicaemia	L98	Diseases of the skin and subcutaneous tissue	E05	Remainder of endocrine, nutritional and metabolic diseases
0683	2	5	0	1	0	C56	Malignant neoplasm of ovary	N19	Remainder of diseases of the genitourinary system	C80	Remainder of malignant neoplasms	I25	Ischaemic heart diseases	C56	Malignant neoplasm of ovary	C56	Malignant neoplasm of ovary	C56	Malignant neoplasm of ovary	N19	Remainder of diseases of the genitourinary system	C56	Malignant neoplasm of ovary	C56	Malignant neoplasm of ovary	C56	Malignant neoplasm of ovary
0684	2	1	0	0	1	P832	Certain conditions originating in the perinatal period	P28	Certain conditions originating in the perinatal period	P83	Certain conditions originating in the perinatal period	Q24	Congenital malformations, deformations and chromosomal abnormalities	P83	Certain conditions originating in the perinatal period	P83	Certain conditions originating in the perinatal period	P83	Certain conditions originating in the perinatal period	P83	Certain conditions originating in the perinatal period	P83	Certain conditions originating in the perinatal period	P28	Certain conditions originating in the perinatal period	P83	Certain conditions originating in the perinatal period
0685	1	4	1	1	0	I639	Cerebrovascular diseases	I63	Cerebrovascular diseases	I63	Cerebrovascular diseases	I63	Cerebrovascular diseases	I63	Cerebrovascular diseases	I63	Cerebrovascular diseases	I63	Cerebrovascular diseases	I69	Cerebrovascular diseases	I63	Cerebrovascular diseases	I63	Cerebrovascular diseases	I63	Cerebrovascular diseases
0686	1	4	1	1	1	J101	Influenza	R05	Symptoms, signs and abnormal clinical and laboratory findings, not elsewhere classified	J10	Influenza	J10	Influenza	J10	Influenza	J10	Influenza	J10	Influenza	J10	Influenza	J10	Influenza	J10	Influenza	J10	Influenza
0687	2	3	1	1	1	I110	Hypertensive diseases	I50	Other heart diseases	I11	Hypertensive diseases	I11	Hypertensive diseases	I11	Hypertensive diseases	I11	Hypertensive diseases	I11	Hypertensive diseases	I11	Hypertensive diseases	I11	Hypertensive diseases	I11	Hypertensive diseases	I11	Hypertensive diseases
0688	1	4	1	1	1	I255	Ischaemic heart diseases	I50	Other heart diseases	I25	Ischaemic heart diseases	I25	Ischaemic heart diseases	I25	Ischaemic heart diseases	I25	Ischaemic heart diseases	I25	Ischaemic heart diseases	I25	Ischaemic heart diseases	I25	Ischaemic heart diseases	I50	Other heart diseases	J44	Chronic lower respiratory diseases
0690	1	3	1	0	0	I250	Ischaemic heart diseases	I11	Hypertensive diseases	I25	Ischaemic heart diseases	I25	Ischaemic heart diseases	I25	Ischaemic heart diseases	I25	Ischaemic heart diseases	I25	Ischaemic heart diseases	I25	Ischaemic heart diseases	I25	Ischaemic heart diseases	I10	Hypertensive diseases	I25	Ischaemic heart diseases
0691	1	4	1	0	1	C189	Malignant neoplasm of colon, rectum and anus	I50	Other heart diseases	C80	Remainder of malignant neoplasms	C18	Malignant neoplasm of colon, rectum and anus	C18	Malignant neoplasm of colon, rectum and anus	I50	Other heart diseases	I50	Other heart diseases	I50	Other heart diseases	C18	Malignant neoplasm of colon, rectum and anus	I50	Other heart diseases	C18	Malignant neoplasm of colon, rectum and anus
0692	2	4	1	1	0	K746	Diseases of the liver	K74	Diseases of the liver	K74	Diseases of the liver	K74	Diseases of the liver	K74	Diseases of the liver	K74	Diseases of the liver	K74	Diseases of the liver	J15	Pneumonia	K74	Diseases of the liver	K74	Diseases of the liver	K74	Diseases of the liver
0693	1	3	1	0	1	J440	Chronic lower respiratory diseases	A04	Other intestinal infectious diseases	J44	Chronic lower respiratory diseases	J44	Chronic lower respiratory diseases	J44	Chronic lower respiratory diseases	A04	Other intestinal infectious diseases	J44	Chronic lower respiratory diseases	J44	Chronic lower respiratory diseases	J44	Chronic lower respiratory diseases	J44	Chronic lower respiratory diseases	J44	Chronic lower respiratory diseases
0694	1	5	1	1	0	I739	Remainder of diseases of the circulatory system	I73	Remainder of diseases of the circulatory system	I73	Remainder of diseases of the circulatory system	I73	Remainder of diseases of the circulatory system	I73	Remainder of diseases of the circulatory system	I73	Remainder of diseases of the circulatory system	I73	Remainder of diseases of the circulatory system	I73	Remainder of diseases of the circulatory system	I73	Remainder of diseases of the circulatory system	I73	Remainder of diseases of the circulatory system	I73	Remainder of diseases of the circulatory system
0695	1	2	1	0	1	V274	Transport accidents	X59	All other external causes	V27	Transport accidents	V27	Transport accidents	X59	All other external causes	V27	Transport accidents	V27	Transport accidents	V27	Transport accidents	V27	Transport accidents	X59	All other external causes	V27	Transport accidents
0696	2	5	0	1	0	I251	Ischaemic heart diseases	I49	Other heart diseases	I25	Ischaemic heart diseases	I25	Ischaemic heart diseases	I25	Ischaemic heart diseases	I25	Ischaemic heart diseases	I25	Ischaemic heart diseases	I25	Ischaemic heart diseases	I25	Ischaemic heart diseases	I49	Other heart diseases	I25	Ischaemic heart diseases
0697	1	5	1	1	1	E43	Malnutrition	E14	Diabetes mellitus	E43	Malnutrition	B18	Viral hepatitis	E43	Malnutrition	E43	Malnutrition	E43	Malnutrition	E43	Malnutrition	E43	Malnutrition	E43	Malnutrition	E12	Diabetes mellitus
0698	1	1	1	0	1	P369	Certain conditions originating in the perinatal period	A09	Diarrhoea and gastroenteritis of presumed infectious origin	P36	Certain conditions originating in the perinatal period	P36	Certain conditions originating in the perinatal period	P36	Certain conditions originating in the perinatal period	A09	Diarrhoea and gastroenteritis of presumed infectious origin	P36	Certain conditions originating in the perinatal period	P36	Certain conditions originating in the perinatal period	A09	Diarrhoea and gastroenteritis of presumed infectious origin	A09	Diarrhoea and gastroenteritis of presumed infectious origin	P36	Certain conditions originating in the perinatal period
0699	2	4	1	1	1	N390	Remainder of diseases of the genitourinary system	J18	Pneumonia	N39	Remainder of diseases of the genitourinary system	N39	Remainder of diseases of the genitourinary system	N39	Remainder of diseases of the genitourinary system	J18	Pneumonia	N39	Remainder of diseases of the genitourinary system	N39	Remainder of diseases of the genitourinary system	J18	Pneumonia	N39	Remainder of diseases of the genitourinary system	N39	Remainder of diseases of the genitourinary system
0700	2	1	0	0	1	P027	Certain conditions originating in the perinatal period	P07	Certain conditions originating in the perinatal period	P02	Certain conditions originating in the perinatal period	P02	Certain conditions originating in the perinatal period	P02	Certain conditions originating in the perinatal period	P07	Certain conditions originating in the perinatal period	P02	Certain conditions originating in the perinatal period	P02	Certain conditions originating in the perinatal period	P02	Certain conditions originating in the perinatal period	P07	Certain conditions originating in the perinatal period	P02	Certain conditions originating in the perinatal period
0701	2	5	1	1	0	C509	Malignant neoplasm of breast	C80	Remainder of malignant neoplasms	C80	Remainder of malignant neoplasms	C50	Malignant neoplasm of breast	C50	Malignant neoplasm of breast	C50	Malignant neoplasm of breast	C50	Malignant neoplasm of breast	C50	Malignant neoplasm of breast	C50	Malignant neoplasm of breast	C80	Remainder of malignant neoplasms	C50	Malignant neoplasm of breast
0703	2	5	0	1	0	W18	Falls	W18	Falls	W18	Falls	I35	Other heart diseases	X59	All other external causes	W18	Falls	W18	Falls	Y86	All other external causes	W18	Falls	X59	All other external causes	W18	Falls
0704	1	3	1	1	0	C179	Remainder of malignant neoplasms	R99	Symptoms, signs and abnormal clinical and laboratory findings, not elsewhere classified	C80	Remainder of malignant neoplasms	C17	Remainder of malignant neoplasms	C17	Remainder of malignant neoplasms	C17	Remainder of malignant neoplasms	C17	Remainder of malignant neoplasms	C17	Remainder of malignant neoplasms	C17	Remainder of malignant neoplasms	R99	Symptoms, signs and abnormal clinical and laboratory findings, not elsewhere classified	C17	Remainder of malignant neoplasms
0705	2	4	1	1	1	I219	Ischaemic heart diseases	E11	Diabetes mellitus	I21	Ischaemic heart diseases	I21	Ischaemic heart diseases	I21	Ischaemic heart diseases	E11	Diabetes mellitus	I21	Ischaemic heart diseases	I21	Ischaemic heart diseases	E11	Diabetes mellitus	I21	Ischaemic heart diseases	I21	Ischaemic heart diseases
0706	1	4	0	1	0	C61	Malignant neoplasm of prostate	I61	Cerebrovascular diseases	C80	Remainder of malignant neoplasms	C61	Malignant neoplasm of prostate	C61	Malignant neoplasm of prostate	I61	Cerebrovascular diseases	I61	Cerebrovascular diseases	C61	Malignant neoplasm of prostate	C61	Malignant neoplasm of prostate	C61	Malignant neoplasm of prostate	C61	Malignant neoplasm of prostate
0707	1	4	1	1	0	C349	Malignant neoplasm of trachea, bronchus and lung	R68	Symptoms, signs and abnormal clinical and laboratory findings, not elsewhere classified	C80	Remainder of malignant neoplasms	C34	Malignant neoplasm of trachea, bronchus and lung	C34	Malignant neoplasm of trachea, bronchus and lung	C34	Malignant neoplasm of trachea, bronchus and lung	C34	Malignant neoplasm of trachea, bronchus and lung	C34	Malignant neoplasm of trachea, bronchus and lung	C34	Malignant neoplasm of trachea, bronchus and lung	C34	Malignant neoplasm of trachea, bronchus and lung	C34	Malignant neoplasm of trachea, bronchus and lung
0708	2	3	1	0	1	J449	Chronic lower respiratory diseases	I10	Hypertensive diseases	J44	Chronic lower respiratory diseases	J44	Chronic lower respiratory diseases	J44	Chronic lower respiratory diseases	J44	Chronic lower respiratory diseases	J44	Chronic lower respiratory diseases	J44	Chronic lower respiratory diseases	J44	Chronic lower respiratory diseases	I10	Hypertensive diseases	I10	Hypertensive diseases
0709	1	4	1	0	0	I251	Ischaemic heart diseases	I50	Other heart diseases	I25	Ischaemic heart diseases	B18	Viral hepatitis	I25	Ischaemic heart diseases	I25	Ischaemic heart diseases	I25	Ischaemic heart diseases	I25	Ischaemic heart diseases	I25	Ischaemic heart diseases	I50	Other heart diseases	I25	Ischaemic heart diseases
0710	2	4	1	1	0	I219	Ischaemic heart diseases	I21	Ischaemic heart diseases	I21	Ischaemic heart diseases	I21	Ischaemic heart diseases	I21	Ischaemic heart diseases	I21	Ischaemic heart diseases	I21	Ischaemic heart diseases	I25	Ischaemic heart diseases	I21	Ischaemic heart diseases	I25	Ischaemic heart diseases	I21	Ischaemic heart diseases
0711	1	2	0	0	1	B200	Human immunodeficiency virus [HIV] disease	A31	Remainder of certain infectious and parasitic diseases	B20	Human immunodeficiency virus [HIV] disease	B20	Human immunodeficiency virus [HIV] disease	B20	Human immunodeficiency virus [HIV] disease	B20	Human immunodeficiency virus [HIV] disease	B20	Human immunodeficiency virus [HIV] disease	B94	Remainder of certain infectious and parasitic diseases	B20	Human immunodeficiency virus [HIV] disease	B20	Human immunodeficiency virus [HIV] disease	B20	Human immunodeficiency virus [HIV] disease
0712	2	4	1	1	1	N390	Remainder of diseases of the genitourinary system	A41	Septicaemia	N39	Remainder of diseases of the genitourinary system	C80	Remainder of malignant neoplasms	N39	Remainder of diseases of the genitourinary system	A41	Septicaemia	A41	Septicaemia	N39	Remainder of diseases of the genitourinary system	A41	Septicaemia	N39	Remainder of diseases of the genitourinary system	N39	Remainder of diseases of the genitourinary system
0713	2	5	0	1	0	F03	Mental and behavioural disorders	N39	Remainder of diseases of the genitourinary system	F03	Mental and behavioural disorders	I25	Ischaemic heart diseases	F03	Mental and behavioural disorders	F03	Mental and behavioural disorders	F03	Mental and behavioural disorders	A41	Septicaemia	A41	Septicaemia	F03	Mental and behavioural disorders	F03	Mental and behavioural disorders
0714	1	4	1	1	0	I219	Ischaemic heart diseases	I21	Ischaemic heart diseases	I21	Ischaemic heart diseases	E10	Diabetes mellitus	I21	Ischaemic heart diseases	I21	Ischaemic heart diseases	I21	Ischaemic heart diseases	I21	Ischaemic heart diseases	I21	Ischaemic heart diseases	I21	Ischaemic heart diseases	I21	Ischaemic heart diseases
0715	1	2	1	0	0	V870	Transport accidents	V87	Transport accidents	V87	Transport accidents	V87	Transport accidents	X59	All other external causes	V87	Transport accidents	V87	Transport accidents	Y85	All other external causes	V87	Transport accidents	X59	All other external causes	V87	Transport accidents
0716	2	5	0	1	0	C349	Malignant neoplasm of trachea, bronchus and lung	R99	Symptoms, signs and abnormal clinical and laboratory findings, not elsewhere classified	C80	Remainder of malignant neoplasms	C34	Malignant neoplasm of trachea, bronchus and lung	C34	Malignant neoplasm of trachea, bronchus and lung	C34	Malignant neoplasm of trachea, bronchus and lung	C34	Malignant neoplasm of trachea, bronchus and lung	C34	Malignant neoplasm of trachea, bronchus and lung	C34	Malignant neoplasm of trachea, bronchus and lung	R99	Symptoms, signs and abnormal clinical and laboratory findings, not elsewhere classified	C34	Malignant neoplasm of trachea, bronchus and lung
0717	1	4	1	1	1	L033	Diseases of the skin and subcutaneous tissue	B24	Human immunodeficiency virus [HIV] disease	L03	Diseases of the skin and subcutaneous tissue	C67	Malignant neoplasm of bladder	L03	Diseases of the skin and subcutaneous tissue	B24	Human immunodeficiency virus [HIV] disease	L03	Diseases of the skin and subcutaneous tissue	L03	Diseases of the skin and subcutaneous tissue	B24	Human immunodeficiency virus [HIV] disease	L03	Diseases of the skin and subcutaneous tissue	B23	Human immunodeficiency virus [HIV] disease
0718	1	2	1	1	1	X37	All other external causes	X59	All other external causes	X37	All other external causes	X37	All other external causes	X59	All other external causes	X37	All other external causes	X37	All other external causes	X37	All other external causes	X37	All other external causes	X59	All other external causes	X37	All other external causes
0719	1	2	0	0	1	B203	Human immunodeficiency virus [HIV] disease	A81	Remainder of certain infectious and parasitic diseases	B20	Human immunodeficiency virus [HIV] disease	B20	Human immunodeficiency virus [HIV] disease	B20	Human immunodeficiency virus [HIV] disease	B20	Human immunodeficiency virus [HIV] disease	B20	Human immunodeficiency virus [HIV] disease	B20	Human immunodeficiency virus [HIV] disease	B20	Human immunodeficiency virus [HIV] disease	B24	Human immunodeficiency virus [HIV] disease	B20	Human immunodeficiency virus [HIV] disease
0720	2	1	0	0	1	P77	Certain conditions originating in the perinatal period	P77	Certain conditions originating in the perinatal period	P77	Certain conditions originating in the perinatal period	P77	Certain conditions originating in the perinatal period	P77	Certain conditions originating in the perinatal period	P77	Certain conditions originating in the perinatal period	P77	Certain conditions originating in the perinatal period	P77	Certain conditions originating in the perinatal period	P77	Certain conditions originating in the perinatal period	P77	Certain conditions originating in the perinatal period	P77	Certain conditions originating in the perinatal period
0721	2	1	0	0	1	Q999	Congenital malformations, deformations and chromosomal abnormalities	Q89	Congenital malformations, deformations and chromosomal abnormalities	Q99	Congenital malformations, deformations and chromosomal abnormalities	Q99	Congenital malformations, deformations and chromosomal abnormalities	Q99	Congenital malformations, deformations and chromosomal abnormalities	Q99	Congenital malformations, deformations and chromosomal abnormalities	Q99	Congenital malformations, deformations and chromosomal abnormalities	Q99	Congenital malformations, deformations and chromosomal abnormalities	Q99	Congenital malformations, deformations and chromosomal abnormalities	Q89	Congenital malformations, deformations and chromosomal abnormalities	Q99	Congenital malformations, deformations and chromosomal abnormalities
0722	2	4	1	0	0	I250	Ischaemic heart diseases	I25	Ischaemic heart diseases	I25	Ischaemic heart diseases	C53	Malignant neoplasm of cervix uteri	I25	Ischaemic heart diseases	I25	Ischaemic heart diseases	I25	Ischaemic heart diseases	I25	Ischaemic heart diseases	I25	Ischaemic heart diseases	E66	Remainder of endocrine, nutritional and metabolic diseases	E66	Remainder of endocrine, nutritional and metabolic diseases
0723	2	1	0	0	1	E713	Remainder of endocrine, nutritional and metabolic diseases	I42	Other heart diseases	E71	Remainder of endocrine, nutritional and metabolic diseases	P07	Certain conditions originating in the perinatal period	E71	Remainder of endocrine, nutritional and metabolic diseases	E71	Remainder of endocrine, nutritional and metabolic diseases	E71	Remainder of endocrine, nutritional and metabolic diseases	E71	Remainder of endocrine, nutritional and metabolic diseases	E71	Remainder of endocrine, nutritional and metabolic diseases	I42	Other heart diseases	E71	Remainder of endocrine, nutritional and metabolic diseases
0724	2	1	0	0	1	P042	Certain conditions originating in the perinatal period	P04	Certain conditions originating in the perinatal period	P04	Certain conditions originating in the perinatal period	Q04	Congenital malformations, deformations and chromosomal abnormalities	P04	Certain conditions originating in the perinatal period	P04	Certain conditions originating in the perinatal period	P04	Certain conditions originating in the perinatal period	P04	Certain conditions originating in the perinatal period	P04	Certain conditions originating in the perinatal period	P04	Certain conditions originating in the perinatal period	P04	Certain conditions originating in the perinatal period
0725	2	4	1	1	1	I110	Hypertensive diseases	I50	Other heart diseases	I11	Hypertensive diseases	I11	Hypertensive diseases	I11	Hypertensive diseases	I11	Hypertensive diseases	I11	Hypertensive diseases	I11	Hypertensive diseases	I11	Hypertensive diseases	I50	Other heart diseases	I11	Hypertensive diseases
0726	2	4	0	1	0	C349	Malignant neoplasm of trachea, bronchus and lung	R09	Symptoms, signs and abnormal clinical and laboratory findings, not elsewhere classified	C80	Remainder of malignant neoplasms	C34	Malignant neoplasm of trachea, bronchus and lung	C34	Malignant neoplasm of trachea, bronchus and lung	C34	Malignant neoplasm of trachea, bronchus and lung	C34	Malignant neoplasm of trachea, bronchus and lung	C34	Malignant neoplasm of trachea, bronchus and lung	C34	Malignant neoplasm of trachea, bronchus and lung	C34	Malignant neoplasm of trachea, bronchus and lung	C34	Malignant neoplasm of trachea, bronchus and lung
0727	1	4	0	0	1	B201	Human immunodeficiency virus [HIV] disease	A41	Septicaemia	B20	Human immunodeficiency virus [HIV] disease	B20	Human immunodeficiency virus [HIV] disease	B20	Human immunodeficiency virus [HIV] disease	B20	Human immunodeficiency virus [HIV] disease	B20	Human immunodeficiency virus [HIV] disease	A41	Septicaemia	B24	Human immunodeficiency virus [HIV] disease	B24	Human immunodeficiency virus [HIV] disease	B20	Human immunodeficiency virus [HIV] disease
0728	1	4	0	0	1	B182	Viral hepatitis	K74	Diseases of the liver	B18	Viral hepatitis	C80	Remainder of malignant neoplasms	B18	Viral hepatitis	K74	Diseases of the liver	B18	Viral hepatitis	B18	Viral hepatitis	B18	Viral hepatitis	K74	Diseases of the liver	B18	Viral hepatitis
0729	2	1	0	0	1	P290	Certain conditions originating in the perinatal period	P29	Certain conditions originating in the perinatal period	P29	Certain conditions originating in the perinatal period	E71	Remainder of endocrine, nutritional and metabolic diseases	P29	Certain conditions originating in the perinatal period	P29	Certain conditions originating in the perinatal period	P29	Certain conditions originating in the perinatal period	P29	Certain conditions originating in the perinatal period	P29	Certain conditions originating in the perinatal period	P07	Certain conditions originating in the perinatal period	P29	Certain conditions originating in the perinatal period
0730	2	3	0	0	1	B201	Human immunodeficiency virus [HIV] disease	A41	Septicaemia	B20	Human immunodeficiency virus [HIV] disease	B20	Human immunodeficiency virus [HIV] disease	B20	Human immunodeficiency virus [HIV] disease	B20	Human immunodeficiency virus [HIV] disease	B20	Human immunodeficiency virus [HIV] disease	B24	Human immunodeficiency virus [HIV] disease	B20	Human immunodeficiency virus [HIV] disease	A41	Septicaemia	B20	Human immunodeficiency virus [HIV] disease
0731	1	1	0	0	1	Q601	Congenital malformations, deformations and chromosomal abnormalities	Q33	Congenital malformations, deformations and chromosomal abnormalities	Q60	Congenital malformations, deformations and chromosomal abnormalities	Q60	Congenital malformations, deformations and chromosomal abnormalities	Q60	Congenital malformations, deformations and chromosomal abnormalities	Q33	Congenital malformations, deformations and chromosomal abnormalities	Q33	Congenital malformations, deformations and chromosomal abnormalities	Q60	Congenital malformations, deformations and chromosomal abnormalities	Q60	Congenital malformations, deformations and chromosomal abnormalities	Q33	Congenital malformations, deformations and chromosomal abnormalities	Q60	Congenital malformations, deformations and chromosomal abnormalities
0733	1	5	0	1	0	F03	Mental and behavioural disorders	I51	Other heart diseases	F03	Mental and behavioural disorders	C85	Non-Hodgkin's lymphoma	F03	Mental and behavioural disorders	I51	Other heart diseases	F03	Mental and behavioural disorders	I51	Other heart diseases	F03	Mental and behavioural disorders	F03	Mental and behavioural disorders	F03	Mental and behavioural disorders
0734	2	5	0	1	0	G309	Alzheimer's disease	R41	Symptoms, signs and abnormal clinical and laboratory findings, not elsewhere classified	G30	Alzheimer's disease	G30	Alzheimer's disease	G30	Alzheimer's disease	G30	Alzheimer's disease	G30	Alzheimer's disease	G30	Alzheimer's disease	G30	Alzheimer's disease	R99	Symptoms, signs and abnormal clinical and laboratory findings, not elsewhere classified	G30	Alzheimer's disease
0735	2	3	1	0	1	B009	Remainder of certain infectious and parasitic diseases	B09	Remainder of certain infectious and parasitic diseases	B00	Remainder of certain infectious and parasitic diseases	B00	Remainder of certain infectious and parasitic diseases	B00	Remainder of certain infectious and parasitic diseases	K72	Diseases of the liver	B00	Remainder of certain infectious and parasitic diseases	B00	Remainder of certain infectious and parasitic diseases	B00	Remainder of certain infectious and parasitic diseases	K72	Diseases of the liver	B00	Remainder of certain infectious and parasitic diseases
0736	1	2	1	1	1	E669	Remainder of endocrine, nutritional and metabolic diseases	I80	Remainder of diseases of the circulatory system	E66	Remainder of endocrine, nutritional and metabolic diseases	E66	Remainder of endocrine, nutritional and metabolic diseases	E66	Remainder of endocrine, nutritional and metabolic diseases	I80	Remainder of diseases of the circulatory system	E66	Remainder of endocrine, nutritional and metabolic diseases	I26	Other heart diseases	E66	Remainder of endocrine, nutritional and metabolic diseases	E66	Remainder of endocrine, nutritional and metabolic diseases	E66	Remainder of endocrine, nutritional and metabolic diseases
0737	2	4	1	1	0	I429	Other heart diseases	R99	Symptoms, signs and abnormal clinical and laboratory findings, not elsewhere classified	I42	Other heart diseases	I42	Other heart diseases	I42	Other heart diseases	I42	Other heart diseases	I42	Other heart diseases	I42	Other heart diseases	I42	Other heart diseases	R99	Symptoms, signs and abnormal clinical and laboratory findings, not elsewhere classified	I42	Other heart diseases
0738	1	5	0	1	0	I119	Hypertensive diseases	I48	Other heart diseases	I11	Hypertensive diseases	I11	Hypertensive diseases	I11	Hypertensive diseases	I11	Hypertensive diseases	I11	Hypertensive diseases	I11	Hypertensive diseases	I11	Hypertensive diseases	I11	Hypertensive diseases	I11	Hypertensive diseases
0739	2	5	0	1	0	F03	Mental and behavioural disorders	A41	Septicaemia	F03	Mental and behavioural disorders	I71	Remainder of diseases of the circulatory system	F03	Mental and behavioural disorders	A41	Septicaemia	A41	Septicaemia	A41	Septicaemia	F03	Mental and behavioural disorders	A41	Septicaemia	N39	Remainder of diseases of the genitourinary system
0740	2	3	1	0	1	A419	Septicaemia	K74	Diseases of the liver	A41	Septicaemia	I50	Other heart diseases	A41	Septicaemia	K74	Diseases of the liver	K74	Diseases of the liver	B94	Remainder of certain infectious and parasitic diseases	A41	Septicaemia	A49	Remainder of certain infectious and parasitic diseases	A41	Septicaemia
0741	1	5	1	1	1	I64	Cerebrovascular diseases	R13	Symptoms, signs and abnormal clinical and laboratory findings, not elsewhere classified	I64	Cerebrovascular diseases	F01	Mental and behavioural disorders	I64	Cerebrovascular diseases	I64	Cerebrovascular diseases	I64	Cerebrovascular diseases	I64	Cerebrovascular diseases	I64	Cerebrovascular diseases	I64	Cerebrovascular diseases	I64	Cerebrovascular diseases
0742	2	4	1	1	1	C320	Malignant neoplasm of larynx	C32	Malignant neoplasm of larynx	C32	Malignant neoplasm of larynx	C32	Malignant neoplasm of larynx	C32	Malignant neoplasm of larynx	C32	Malignant neoplasm of larynx	C32	Malignant neoplasm of larynx	A41	Septicaemia	C32	Malignant neoplasm of larynx	C32	Malignant neoplasm of larynx	C32	Malignant neoplasm of larynx
0743	1	1	0	0	1	P072	Certain conditions originating in the perinatal period	R99	Symptoms, signs and abnormal clinical and laboratory findings, not elsewhere classified	P07	Certain conditions originating in the perinatal period	P21	Certain conditions originating in the perinatal period	P07	Certain conditions originating in the perinatal period	P07	Certain conditions originating in the perinatal period	P07	Certain conditions originating in the perinatal period	P07	Certain conditions originating in the perinatal period	P07	Certain conditions originating in the perinatal period	P07	Certain conditions originating in the perinatal period	P07	Certain conditions originating in the perinatal period
0744	2	3	1	0	1	N185	Remainder of diseases of the genitourinary system	K65	Remainder of diseases of the digestive system	N18	Remainder of diseases of the genitourinary system	N18	Remainder of diseases of the genitourinary system	N18	Remainder of diseases of the genitourinary system	K65	Remainder of diseases of the digestive system	N18	Remainder of diseases of the genitourinary system	K65	Remainder of diseases of the digestive system	N18	Remainder of diseases of the genitourinary system	N18	Remainder of diseases of the genitourinary system	N18	Remainder of diseases of the genitourinary system
0745	2	5	0	1	0	F03	Mental and behavioural disorders	I64	Cerebrovascular diseases	F03	Mental and behavioural disorders	F03	Mental and behavioural disorders	F03	Mental and behavioural disorders	F03	Mental and behavioural disorders	F03	Mental and behavioural disorders	F03	Mental and behavioural disorders	F03	Mental and behavioural disorders	I64	Cerebrovascular diseases	F01	Mental and behavioural disorders
0746	1	5	1	1	0	C719	Malignant neoplasm of meninges, brain and other parts of central nervous system	J18	Pneumonia	C80	Remainder of malignant neoplasms	C71	Malignant neoplasm of meninges, brain and other parts of central nervous system	C71	Malignant neoplasm of meninges, brain and other parts of central nervous system	C71	Malignant neoplasm of meninges, brain and other parts of central nervous system	C71	Malignant neoplasm of meninges, brain and other parts of central nervous system	J18	Pneumonia	C71	Malignant neoplasm of meninges, brain and other parts of central nervous system	J18	Pneumonia	C71	Malignant neoplasm of meninges, brain and other parts of central nervous system
0747	2	3	1	1	0	C189	Malignant neoplasm of colon, rectum and anus	K72	Diseases of the liver	C80	Remainder of malignant neoplasms	C18	Malignant neoplasm of colon, rectum and anus	C18	Malignant neoplasm of colon, rectum and anus	C18	Malignant neoplasm of colon, rectum and anus	C18	Malignant neoplasm of colon, rectum and anus	C18	Malignant neoplasm of colon, rectum and anus	C18	Malignant neoplasm of colon, rectum and anus	C18	Malignant neoplasm of colon, rectum and anus	C18	Malignant neoplasm of colon, rectum and anus
0748	1	3	1	1	0	C349	Malignant neoplasm of trachea, bronchus and lung	R09	Symptoms, signs and abnormal clinical and laboratory findings, not elsewhere classified	C80	Remainder of malignant neoplasms	C34	Malignant neoplasm of trachea, bronchus and lung	C34	Malignant neoplasm of trachea, bronchus and lung	C34	Malignant neoplasm of trachea, bronchus and lung	C34	Malignant neoplasm of trachea, bronchus and lung	C34	Malignant neoplasm of trachea, bronchus and lung	C34	Malignant neoplasm of trachea, bronchus and lung	R99	Symptoms, signs and abnormal clinical and laboratory findings, not elsewhere classified	C34	Malignant neoplasm of trachea, bronchus and lung
0749	2	1	0	0	1	P027	Certain conditions originating in the perinatal period	P07	Certain conditions originating in the perinatal period	P02	Certain conditions originating in the perinatal period	P02	Certain conditions originating in the perinatal period	P02	Certain conditions originating in the perinatal period	P02	Certain conditions originating in the perinatal period	P02	Certain conditions originating in the perinatal period	P02	Certain conditions originating in the perinatal period	P02	Certain conditions originating in the perinatal period	P07	Certain conditions originating in the perinatal period	P02	Certain conditions originating in the perinatal period
0750	2	5	1	1	1	J449	Chronic lower respiratory diseases	J44	Chronic lower respiratory diseases	J44	Chronic lower respiratory diseases	I47	Other heart diseases	J44	Chronic lower respiratory diseases	J44	Chronic lower respiratory diseases	J44	Chronic lower respiratory diseases	J44	Chronic lower respiratory diseases	J44	Chronic lower respiratory diseases	J44	Chronic lower respiratory diseases	J44	Chronic lower respiratory diseases
0751	1	5	0	1	0	E877	Remainder of endocrine, nutritional and metabolic diseases	I50	Other heart diseases	E87	Remainder of endocrine, nutritional and metabolic diseases	E87	Remainder of endocrine, nutritional and metabolic diseases	E87	Remainder of endocrine, nutritional and metabolic diseases	I50	Other heart diseases	E87	Remainder of endocrine, nutritional and metabolic diseases	I49	Other heart diseases	E87	Remainder of endocrine, nutritional and metabolic diseases	I50	Other heart diseases	E87	Remainder of endocrine, nutritional and metabolic diseases
0752	2	4	1	0	0	W19	Falls	G93	Remainder of diseases of the nervous system	W19	Falls	G70	Remainder of diseases of the nervous system	X59	All other external causes	W19	Falls	W19	Falls	Y86	All other external causes	I60	Cerebrovascular diseases	X59	All other external causes	W19	Falls
0753	1	5	1	1	1	V892	Transport accidents	V89	Transport accidents	V89	Transport accidents	I25	Ischaemic heart diseases	X59	All other external causes	V89	Transport accidents	V89	Transport accidents	V89	Transport accidents	V89	Transport accidents	V89	Transport accidents	V89	Transport accidents
0754	1	5	1	1	0	I250	Ischaemic heart diseases	I48	Other heart diseases	I25	Ischaemic heart diseases	I25	Ischaemic heart diseases	I25	Ischaemic heart diseases	I25	Ischaemic heart diseases	I25	Ischaemic heart diseases	I25	Ischaemic heart diseases	I25	Ischaemic heart diseases	I25	Ischaemic heart diseases	I25	Ischaemic heart diseases
0755	1	4	0	1	0	C64	Remainder of malignant neoplasms	R99	Symptoms, signs and abnormal clinical and laboratory findings, not elsewhere classified	C80	Remainder of malignant neoplasms	J84	Remainder of diseases of the respiratory system	C64	Remainder of malignant neoplasms	C64	Remainder of malignant neoplasms	C64	Remainder of malignant neoplasms	C64	Remainder of malignant neoplasms	C64	Remainder of malignant neoplasms	C64	Remainder of malignant neoplasms	C64	Remainder of malignant neoplasms
0756	1	2	1	0	1	B203	Human immunodeficiency virus [HIV] disease	A81	Remainder of certain infectious and parasitic diseases	B20	Human immunodeficiency virus [HIV] disease	B20	Human immunodeficiency virus [HIV] disease	B20	Human immunodeficiency virus [HIV] disease	B20	Human immunodeficiency virus [HIV] disease	B20	Human immunodeficiency virus [HIV] disease	B20	Human immunodeficiency virus [HIV] disease	B20	Human immunodeficiency virus [HIV] disease	A81	Remainder of certain infectious and parasitic diseases	B20	Human immunodeficiency virus [HIV] disease
0757	1	4	1	0	0	I250	Ischaemic heart diseases	I50	Other heart diseases	I25	Ischaemic heart diseases	I25	Ischaemic heart diseases	I25	Ischaemic heart diseases	I25	Ischaemic heart diseases	I25	Ischaemic heart diseases	I25	Ischaemic heart diseases	I25	Ischaemic heart diseases	I50	Other heart diseases	I25	Ischaemic heart diseases
0758	2	5	1	1	0	I480	Other heart diseases	I64	Cerebrovascular diseases	I48	Other heart diseases	I48	Other heart diseases	I48	Other heart diseases	I64	Cerebrovascular diseases	I64	Cerebrovascular diseases	I64	Cerebrovascular diseases	I48	Other heart diseases	I48	Other heart diseases	I48	Other heart diseases
0760	2	4	1	1	1	I251	Ischaemic heart diseases	I51	Other heart diseases	I25	Ischaemic heart diseases	I25	Ischaemic heart diseases	I25	Ischaemic heart diseases	I25	Ischaemic heart diseases	I25	Ischaemic heart diseases	I25	Ischaemic heart diseases	I25	Ischaemic heart diseases	I51	Other heart diseases	I25	Ischaemic heart diseases
0761	1	4	0	0	1	B440	Remainder of certain infectious and parasitic diseases	E43	Malnutrition	B44	Remainder of certain infectious and parasitic diseases	E78	Remainder of endocrine, nutritional and metabolic diseases	B44	Remainder of certain infectious and parasitic diseases	B44	Remainder of certain infectious and parasitic diseases	B44	Remainder of certain infectious and parasitic diseases	E43	Malnutrition	E43	Malnutrition	B44	Remainder of certain infectious and parasitic diseases	E43	Malnutrition
0762	1	2	0	0	1	B210	Human immunodeficiency virus [HIV] disease	B21	Human immunodeficiency virus [HIV] disease	C80	Remainder of malignant neoplasms	B21	Human immunodeficiency virus [HIV] disease	B21	Human immunodeficiency virus [HIV] disease	B21	Human immunodeficiency virus [HIV] disease	B21	Human immunodeficiency virus [HIV] disease	B21	Human immunodeficiency virus [HIV] disease	B21	Human immunodeficiency virus [HIV] disease	B24	Human immunodeficiency virus [HIV] disease	B21	Human immunodeficiency virus [HIV] disease
0763	1	4	1	1	0	K746	Diseases of the liver	A41	Septicaemia	K74	Diseases of the liver	K74	Diseases of the liver	K74	Diseases of the liver	K74	Diseases of the liver	K74	Diseases of the liver	K74	Diseases of the liver	A41	Septicaemia	K74	Diseases of the liver	K74	Diseases of the liver
0764	2	5	0	1	0	J189	Pneumonia	R04	Symptoms, signs and abnormal clinical and laboratory findings, not elsewhere classified	J18	Pneumonia	J18	Pneumonia	J18	Pneumonia	J18	Pneumonia	J18	Pneumonia	J18	Pneumonia	J18	Pneumonia	J18	Pneumonia	J18	Pneumonia
0766	2	5	1	1	0	I38	Other heart diseases	I50	Other heart diseases	I38	Other heart diseases	J44	Chronic lower respiratory diseases	I38	Other heart diseases	I38	Other heart diseases	I38	Other heart diseases	I50	Other heart diseases	I38	Other heart diseases	I38	Other heart diseases	I38	Other heart diseases
0767	2	5	0	1	0	D471	Remainder of neoplasms	D47	Remainder of neoplasms	D47	Remainder of neoplasms	D47	Remainder of neoplasms	D47	Remainder of neoplasms	D47	Remainder of neoplasms	D47	Remainder of neoplasms	D47	Remainder of neoplasms	D47	Remainder of neoplasms	D47	Remainder of neoplasms	D47	Remainder of neoplasms
0769	1	3	1	0	1	X80	Intentional self-harm	X59	All other external causes	X80	Intentional self-harm	X80	Intentional self-harm	X59	All other external causes	X80	Intentional self-harm	X80	Intentional self-harm	X59	All other external causes	X80	Intentional self-harm	X59	All other external causes	X80	Intentional self-harm
0770	1	4	1	1	1	I250	Ischaemic heart diseases	I25	Ischaemic heart diseases	I25	Ischaemic heart diseases	E14	Diabetes mellitus	I25	Ischaemic heart diseases	I25	Ischaemic heart diseases	I25	Ischaemic heart diseases	I25	Ischaemic heart diseases	I25	Ischaemic heart diseases	I25	Ischaemic heart diseases	E14	Diabetes mellitus
0771	2	5	1	1	1	A419	Septicaemia	A41	Septicaemia	A41	Septicaemia	I10	Hypertensive diseases	A41	Septicaemia	A41	Septicaemia	A41	Septicaemia	A41	Septicaemia	A41	Septicaemia	A41	Septicaemia	G30	Alzheimer's disease
0772	1	4	1	0	0	I251	Ischaemic heart diseases	R07	Symptoms, signs and abnormal clinical and laboratory findings, not elsewhere classified	I25	Ischaemic heart diseases	I25	Ischaemic heart diseases	I25	Ischaemic heart diseases	I25	Ischaemic heart diseases	I25	Ischaemic heart diseases	I25	Ischaemic heart diseases	I25	Ischaemic heart diseases	R99	Symptoms, signs and abnormal clinical and laboratory findings, not elsewhere classified	I25	Ischaemic heart diseases
0773	2	5	0	1	0	I64	Cerebrovascular diseases	I64	Cerebrovascular diseases	I64	Cerebrovascular diseases	I64	Cerebrovascular diseases	I64	Cerebrovascular diseases	I64	Cerebrovascular diseases	I64	Cerebrovascular diseases	I64	Cerebrovascular diseases	I64	Cerebrovascular diseases	I64	Cerebrovascular diseases	I64	Cerebrovascular diseases
0774	1	2	1	0	1	B227	Human immunodeficiency virus [HIV] disease	B20	Human immunodeficiency virus [HIV] disease	C96	Remainder of malignant neoplasms	V89	Transport accidents	B22	Human immunodeficiency virus [HIV] disease	B22	Human immunodeficiency virus [HIV] disease	B22	Human immunodeficiency virus [HIV] disease	B22	Human immunodeficiency virus [HIV] disease	B22	Human immunodeficiency virus [HIV] disease	B21	Human immunodeficiency virus [HIV] disease	B22	Human immunodeficiency virus [HIV] disease
0775	1	4	1	0	0	I251	Ischaemic heart diseases	I49	Other heart diseases	I25	Ischaemic heart diseases	I25	Ischaemic heart diseases	I25	Ischaemic heart diseases	I25	Ischaemic heart diseases	I25	Ischaemic heart diseases	G93	Remainder of diseases of the nervous system	I25	Ischaemic heart diseases	I25	Ischaemic heart diseases	I25	Ischaemic heart diseases
0776	1	5	0	1	0	C229	Malignant neoplasm of liver and intrahepatic bile ducts	C22	Malignant neoplasm of liver and intrahepatic bile ducts	C80	Remainder of malignant neoplasms	C22	Malignant neoplasm of liver and intrahepatic bile ducts	C22	Malignant neoplasm of liver and intrahepatic bile ducts	C22	Malignant neoplasm of liver and intrahepatic bile ducts	C22	Malignant neoplasm of liver and intrahepatic bile ducts	C22	Malignant neoplasm of liver and intrahepatic bile ducts	K70	Diseases of the liver	C22	Malignant neoplasm of liver and intrahepatic bile ducts	C22	Malignant neoplasm of liver and intrahepatic bile ducts
0777	2	5	1	1	1	G309	Alzheimer's disease	E78	Remainder of endocrine, nutritional and metabolic diseases	G30	Alzheimer's disease	G30	Alzheimer's disease	G30	Alzheimer's disease	E78	Remainder of endocrine, nutritional and metabolic diseases	G30	Alzheimer's disease	E78	Remainder of endocrine, nutritional and metabolic diseases	G30	Alzheimer's disease	I10	Hypertensive diseases	G30	Alzheimer's disease
0778	1	3	0	0	1	B182	Viral hepatitis	G93	Remainder of diseases of the nervous system	B18	Viral hepatitis	B18	Viral hepatitis	B18	Viral hepatitis	G93	Remainder of diseases of the nervous system	B18	Viral hepatitis	B17	Viral hepatitis	G93	Remainder of diseases of the nervous system	J18	Pneumonia	B18	Viral hepatitis
0779	1	1	1	0	1	P290	Certain conditions originating in the perinatal period	P29	Certain conditions originating in the perinatal period	P29	Certain conditions originating in the perinatal period	Q89	Congenital malformations, deformations and chromosomal abnormalities	P29	Certain conditions originating in the perinatal period	P29	Certain conditions originating in the perinatal period	P29	Certain conditions originating in the perinatal period	P29	Certain conditions originating in the perinatal period	P29	Certain conditions originating in the perinatal period	P29	Certain conditions originating in the perinatal period	P29	Certain conditions originating in the perinatal period
0780	1	5	0	1	0	I609	Cerebrovascular diseases	I62	Cerebrovascular diseases	I60	Cerebrovascular diseases	A41	Septicaemia	I60	Cerebrovascular diseases	I62	Cerebrovascular diseases	I62	Cerebrovascular diseases	I60	Cerebrovascular diseases	I62	Cerebrovascular diseases	I62	Cerebrovascular diseases	I60	Cerebrovascular diseases
0781	2	3	1	1	1	C349	Malignant neoplasm of trachea, bronchus and lung	C80	Remainder of malignant neoplasms	C80	Remainder of malignant neoplasms	C34	Malignant neoplasm of trachea, bronchus and lung	C34	Malignant neoplasm of trachea, bronchus and lung	C34	Malignant neoplasm of trachea, bronchus and lung	C34	Malignant neoplasm of trachea, bronchus and lung	C34	Malignant neoplasm of trachea, bronchus and lung	C34	Malignant neoplasm of trachea, bronchus and lung	C34	Malignant neoplasm of trachea, bronchus and lung	C34	Malignant neoplasm of trachea, bronchus and lung
0782	2	2	0	0	1	K746	Diseases of the liver	K55	Remainder of diseases of the digestive system	K74	Diseases of the liver	K74	Diseases of the liver	K74	Diseases of the liver	K55	Remainder of diseases of the digestive system	K74	Diseases of the liver	K74	Diseases of the liver	A41	Septicaemia	K74	Diseases of the liver	K74	Diseases of the liver
0783	2	4	1	1	1	I219	Ischaemic heart diseases	I64	Cerebrovascular diseases	I21	Ischaemic heart diseases	J44	Chronic lower respiratory diseases	I21	Ischaemic heart diseases	I64	Cerebrovascular diseases	I64	Cerebrovascular diseases	G93	Remainder of diseases of the nervous system	G93	Remainder of diseases of the nervous system	I21	Ischaemic heart diseases	I21	Ischaemic heart diseases
0784	2	4	1	0	0	X599	All other external causes	A41	Septicaemia	X59	All other external causes	X59	All other external causes	X59	All other external causes	A41	Septicaemia	X59	All other external causes	X59	All other external causes	X59	All other external causes	A41	Septicaemia	X59	All other external causes
0785	1	1	0	0	1	P027	Certain conditions originating in the perinatal period	P07	Certain conditions originating in the perinatal period	P02	Certain conditions originating in the perinatal period	P02	Certain conditions originating in the perinatal period	P02	Certain conditions originating in the perinatal period	P02	Certain conditions originating in the perinatal period	P02	Certain conditions originating in the perinatal period	P02	Certain conditions originating in the perinatal period	P02	Certain conditions originating in the perinatal period	P02	Certain conditions originating in the perinatal period	P02	Certain conditions originating in the perinatal period
0786	1	3	1	0	1	I710	Remainder of diseases of the circulatory system	I71	Remainder of diseases of the circulatory system	I71	Remainder of diseases of the circulatory system	I71	Remainder of diseases of the circulatory system	I71	Remainder of diseases of the circulatory system	I71	Remainder of diseases of the circulatory system	I71	Remainder of diseases of the circulatory system	I71	Remainder of diseases of the circulatory system	I21	Ischaemic heart diseases	I71	Remainder of diseases of the circulatory system	I71	Remainder of diseases of the circulatory system
0787	1	1	0	0	1	P269	Certain conditions originating in the perinatal period	P26	Certain conditions originating in the perinatal period	P26	Certain conditions originating in the perinatal period	Q79	Congenital malformations, deformations and chromosomal abnormalities	P26	Certain conditions originating in the perinatal period	P26	Certain conditions originating in the perinatal period	P26	Certain conditions originating in the perinatal period	P26	Certain conditions originating in the perinatal period	P26	Certain conditions originating in the perinatal period	P26	Certain conditions originating in the perinatal period	P26	Certain conditions originating in the perinatal period
0788	2	1	1	1	1	P220	Certain conditions originating in the perinatal period	P22	Certain conditions originating in the perinatal period	P22	Certain conditions originating in the perinatal period	P22	Certain conditions originating in the perinatal period	P22	Certain conditions originating in the perinatal period	P22	Certain conditions originating in the perinatal period	P22	Certain conditions originating in the perinatal period	P22	Certain conditions originating in the perinatal period	P22	Certain conditions originating in the perinatal period	P22	Certain conditions originating in the perinatal period	P22	Certain conditions originating in the perinatal period
0789	1	2	1	0	1	C221	Malignant neoplasm of liver and intrahepatic bile ducts	K72	Diseases of the liver	C22	Malignant neoplasm of liver and intrahepatic bile ducts	C22	Malignant neoplasm of liver and intrahepatic bile ducts	C22	Malignant neoplasm of liver and intrahepatic bile ducts	C22	Malignant neoplasm of liver and intrahepatic bile ducts	C22	Malignant neoplasm of liver and intrahepatic bile ducts	K72	Diseases of the liver	C22	Malignant neoplasm of liver and intrahepatic bile ducts	K72	Diseases of the liver	C22	Malignant neoplasm of liver and intrahepatic bile ducts
0790	1	3	1	1	1	F102	Mental and behavioural disorders due to psychoactive substance use	F10	Mental and behavioural disorders due to psychoactive substance use	F10	Mental and behavioural disorders due to psychoactive substance use	F10	Mental and behavioural disorders due to psychoactive substance use	F10	Mental and behavioural disorders due to psychoactive substance use	F10	Mental and behavioural disorders due to psychoactive substance use	F10	Mental and behavioural disorders due to psychoactive substance use	F10	Mental and behavioural disorders due to psychoactive substance use	F10	Mental and behavioural disorders due to psychoactive substance use	E14	Diabetes mellitus	F10	Mental and behavioural disorders due to psychoactive substance use
0791	1	3	1	1	1	E146	Diabetes mellitus	I21	Ischaemic heart diseases	E14	Diabetes mellitus	I21	Ischaemic heart diseases	E14	Diabetes mellitus	I21	Ischaemic heart diseases	E14	Diabetes mellitus	I25	Ischaemic heart diseases	E14	Diabetes mellitus	E14	Diabetes mellitus	E14	Diabetes mellitus
0792	2	4	1	1	1	C349	Malignant neoplasm of trachea, bronchus and lung	R99	Symptoms, signs and abnormal clinical and laboratory findings, not elsewhere classified	C80	Remainder of malignant neoplasms	C34	Malignant neoplasm of trachea, bronchus and lung	C34	Malignant neoplasm of trachea, bronchus and lung	C34	Malignant neoplasm of trachea, bronchus and lung	C34	Malignant neoplasm of trachea, bronchus and lung	C34	Malignant neoplasm of trachea, bronchus and lung	C34	Malignant neoplasm of trachea, bronchus and lung	C34	Malignant neoplasm of trachea, bronchus and lung	C34	Malignant neoplasm of trachea, bronchus and lung
0793	2	4	1	1	1	W18	Falls	X59	All other external causes	W18	Falls	C56	Malignant neoplasm of ovary	X59	All other external causes	W18	Falls	W18	Falls	W18	Falls	W18	Falls	X59	All other external causes	W18	Falls
0795	1	5	0	1	0	E116	Diabetes mellitus	I25	Ischaemic heart diseases	E11	Diabetes mellitus	E11	Diabetes mellitus	E11	Diabetes mellitus	I25	Ischaemic heart diseases	E11	Diabetes mellitus	E11	Diabetes mellitus	E11	Diabetes mellitus	E11	Diabetes mellitus	E11	Diabetes mellitus
0797	2	5	0	1	0	I219	Ischaemic heart diseases	I21	Ischaemic heart diseases	I21	Ischaemic heart diseases	I21	Ischaemic heart diseases	I21	Ischaemic heart diseases	I21	Ischaemic heart diseases	I21	Ischaemic heart diseases	I25	Ischaemic heart diseases	I21	Ischaemic heart diseases	I25	Ischaemic heart diseases	I21	Ischaemic heart diseases
0798	1	5	1	1	1	I330	Other heart diseases	I33	Other heart diseases	I33	Other heart diseases	I33	Other heart diseases	I33	Other heart diseases	I33	Other heart diseases	I33	Other heart diseases	B94	Remainder of certain infectious and parasitic diseases	I49	Other heart diseases	I33	Other heart diseases	I33	Other heart diseases
0799	1	5	1	1	1	F03	Mental and behavioural disorders	R09	Symptoms, signs and abnormal clinical and laboratory findings, not elsewhere classified	F03	Mental and behavioural disorders	F03	Mental and behavioural disorders	F03	Mental and behavioural disorders	F03	Mental and behavioural disorders	F03	Mental and behavioural disorders	F03	Mental and behavioural disorders	F03	Mental and behavioural disorders	F03	Mental and behavioural disorders	F03	Mental and behavioural disorders
0800	2	2	0	0	1	G35	Remainder of diseases of the nervous system	G35	Remainder of diseases of the nervous system	G35	Remainder of diseases of the nervous system	G35	Remainder of diseases of the nervous system	G35	Remainder of diseases of the nervous system	G35	Remainder of diseases of the nervous system	G35	Remainder of diseases of the nervous system	G35	Remainder of diseases of the nervous system	G35	Remainder of diseases of the nervous system	G35	Remainder of diseases of the nervous system	G35	Remainder of diseases of the nervous system
0801	2	4	1	1	1	Y442	All other external causes	I48	Other heart diseases	Y44	All other external causes	Y44	All other external causes	I48	Other heart diseases	I48	Other heart diseases	I48	Other heart diseases	Y44	All other external causes	I48	Other heart diseases	Y44	All other external causes	Y44	All other external causes
0802	2	5	1	1	0	J159	Pneumonia	R04	Symptoms, signs and abnormal clinical and laboratory findings, not elsewhere classified	J15	Pneumonia	I50	Other heart diseases	J15	Pneumonia	J15	Pneumonia	J15	Pneumonia	J15	Pneumonia	J15	Pneumonia	J15	Pneumonia	J15	Pneumonia
0803	1	5	1	1	1	C349	Malignant neoplasm of trachea, bronchus and lung	J96	Remainder of diseases of the respiratory system	C80	Remainder of malignant neoplasms	C34	Malignant neoplasm of trachea, bronchus and lung	C34	Malignant neoplasm of trachea, bronchus and lung	C34	Malignant neoplasm of trachea, bronchus and lung	C34	Malignant neoplasm of trachea, bronchus and lung	C34	Malignant neoplasm of trachea, bronchus and lung	C34	Malignant neoplasm of trachea, bronchus and lung	C34	Malignant neoplasm of trachea, bronchus and lung	C34	Malignant neoplasm of trachea, bronchus and lung
0804	2	5	0	1	0	A419	Septicaemia	A41	Septicaemia	A41	Septicaemia	G30	Alzheimer's disease	A41	Septicaemia	A41	Septicaemia	A41	Septicaemia	A41	Septicaemia	A41	Septicaemia	A41	Septicaemia	G30	Alzheimer's disease
0805	2	1	0	0	1	P352	Certain conditions originating in the perinatal period	P28	Certain conditions originating in the perinatal period	P35	Certain conditions originating in the perinatal period	Y33	All other external causes	P35	Certain conditions originating in the perinatal period	P35	Certain conditions originating in the perinatal period	P35	Certain conditions originating in the perinatal period	P35	Certain conditions originating in the perinatal period	P35	Certain conditions originating in the perinatal period	R99	Symptoms, signs and abnormal clinical and laboratory findings, not elsewhere classified	P35	Certain conditions originating in the perinatal period
0806	2	4	0	1	0	C349	Malignant neoplasm of trachea, bronchus and lung	J96	Remainder of diseases of the respiratory system	C80	Remainder of malignant neoplasms	J44	Chronic lower respiratory diseases	C34	Malignant neoplasm of trachea, bronchus and lung	C34	Malignant neoplasm of trachea, bronchus and lung	C34	Malignant neoplasm of trachea, bronchus and lung	C34	Malignant neoplasm of trachea, bronchus and lung	C34	Malignant neoplasm of trachea, bronchus and lung	C34	Malignant neoplasm of trachea, bronchus and lung	C34	Malignant neoplasm of trachea, bronchus and lung
0807	2	2	0	0	1	O266	Other direct obstetric deaths	O26	Other direct obstetric deaths	O26	Other direct obstetric deaths	V89	Transport accidents	O26	Other direct obstetric deaths	O26	Other direct obstetric deaths	O26	Other direct obstetric deaths	O26	Other direct obstetric deaths	O26	Other direct obstetric deaths	O26	Other direct obstetric deaths	O26	Other direct obstetric deaths
0808	2	4	1	1	1	J189	Pneumonia	B00	Remainder of certain infectious and parasitic diseases	J18	Pneumonia	J18	Pneumonia	J18	Pneumonia	B00	Remainder of certain infectious and parasitic diseases	B00	Remainder of certain infectious and parasitic diseases	J18	Pneumonia	J18	Pneumonia	J18	Pneumonia	J18	Pneumonia
0809	1	1	0	0	1	Q899	Congenital malformations, deformations and chromosomal abnormalities	P28	Certain conditions originating in the perinatal period	Q89	Congenital malformations, deformations and chromosomal abnormalities	Q89	Congenital malformations, deformations and chromosomal abnormalities	Q89	Congenital malformations, deformations and chromosomal abnormalities	Q89	Congenital malformations, deformations and chromosomal abnormalities	Q89	Congenital malformations, deformations and chromosomal abnormalities	Q89	Congenital malformations, deformations and chromosomal abnormalities	Q89	Congenital malformations, deformations and chromosomal abnormalities	P28	Certain conditions originating in the perinatal period	Q89	Congenital malformations, deformations and chromosomal abnormalities
0810	2	3	1	1	1	J189	Pneumonia	R04	Symptoms, signs and abnormal clinical and laboratory findings, not elsewhere classified	J18	Pneumonia	I45	Other heart diseases	J18	Pneumonia	J18	Pneumonia	J18	Pneumonia	J18	Pneumonia	J18	Pneumonia	R99	Symptoms, signs and abnormal clinical and laboratory findings, not elsewhere classified	J18	Pneumonia
0811	2	4	1	1	1	J156	Pneumonia	A41	Septicaemia	J15	Pneumonia	J15	Pneumonia	J15	Pneumonia	J15	Pneumonia	J15	Pneumonia	J15	Pneumonia	J15	Pneumonia	J15	Pneumonia	J15	Pneumonia
0812	1	4	1	1	1	G35	Remainder of diseases of the nervous system	G35	Remainder of diseases of the nervous system	G35	Remainder of diseases of the nervous system	G35	Remainder of diseases of the nervous system	G35	Remainder of diseases of the nervous system	G35	Remainder of diseases of the nervous system	G35	Remainder of diseases of the nervous system	G35	Remainder of diseases of the nervous system	G35	Remainder of diseases of the nervous system	I10	Hypertensive diseases	I10	Hypertensive diseases
0813	1	1	0	0	1	P219	Certain conditions originating in the perinatal period	P21	Certain conditions originating in the perinatal period	P21	Certain conditions originating in the perinatal period	Q61	Congenital malformations, deformations and chromosomal abnormalities	P21	Certain conditions originating in the perinatal period	P21	Certain conditions originating in the perinatal period	P21	Certain conditions originating in the perinatal period	P21	Certain conditions originating in the perinatal period	P21	Certain conditions originating in the perinatal period	P21	Certain conditions originating in the perinatal period	P21	Certain conditions originating in the perinatal period
0814	1	4	1	1	0	J189	Pneumonia	A41	Septicaemia	J18	Pneumonia	I25	Ischaemic heart diseases	J18	Pneumonia	A41	Septicaemia	A41	Septicaemia	J18	Pneumonia	J18	Pneumonia	J18	Pneumonia	J18	Pneumonia
0815	2	5	0	1	0	I672	Cerebrovascular diseases	R99	Symptoms, signs and abnormal clinical and laboratory findings, not elsewhere classified	I67	Cerebrovascular diseases	I67	Cerebrovascular diseases	I67	Cerebrovascular diseases	I67	Cerebrovascular diseases	I67	Cerebrovascular diseases	I67	Cerebrovascular diseases	I67	Cerebrovascular diseases	R99	Symptoms, signs and abnormal clinical and laboratory findings, not elsewhere classified	I67	Cerebrovascular diseases
0816	1	4	1	0	1	B182	Viral hepatitis	B18	Viral hepatitis	B18	Viral hepatitis	J44	Chronic lower respiratory diseases	B18	Viral hepatitis	B18	Viral hepatitis	B18	Viral hepatitis	B17	Viral hepatitis	B18	Viral hepatitis	B18	Viral hepatitis	B18	Viral hepatitis
0817	1	4	1	0	0	K746	Diseases of the liver	A41	Septicaemia	K74	Diseases of the liver	K74	Diseases of the liver	K74	Diseases of the liver	K74	Diseases of the liver	K74	Diseases of the liver	A41	Septicaemia	K74	Diseases of the liver	K74	Diseases of the liver	K74	Diseases of the liver
0818	2	1	1	1	1	Q872	Congenital malformations, deformations and chromosomal abnormalities	Q61	Congenital malformations, deformations and chromosomal abnormalities	Q87	Congenital malformations, deformations and chromosomal abnormalities	Q87	Congenital malformations, deformations and chromosomal abnormalities	Q87	Congenital malformations, deformations and chromosomal abnormalities	Q61	Congenital malformations, deformations and chromosomal abnormalities	Q61	Congenital malformations, deformations and chromosomal abnormalities	Q87	Congenital malformations, deformations and chromosomal abnormalities	Q61	Congenital malformations, deformations and chromosomal abnormalities	Q87	Congenital malformations, deformations and chromosomal abnormalities	Q87	Congenital malformations, deformations and chromosomal abnormalities
0819	2	4	1	1	1	B222	Human immunodeficiency virus [HIV] disease	R64	Symptoms, signs and abnormal clinical and laboratory findings, not elsewhere classified	B22	Human immunodeficiency virus [HIV] disease	B22	Human immunodeficiency virus [HIV] disease	B22	Human immunodeficiency virus [HIV] disease	B22	Human immunodeficiency virus [HIV] disease	B22	Human immunodeficiency virus [HIV] disease	B22	Human immunodeficiency virus [HIV] disease	B22	Human immunodeficiency virus [HIV] disease	B22	Human immunodeficiency virus [HIV] disease	B22	Human immunodeficiency virus [HIV] disease
0820	2	3	1	0	1	I609	Cerebrovascular diseases	I60	Cerebrovascular diseases	I60	Cerebrovascular diseases	I60	Cerebrovascular diseases	I60	Cerebrovascular diseases	I60	Cerebrovascular diseases	I60	Cerebrovascular diseases	I69	Cerebrovascular diseases	I60	Cerebrovascular diseases	I10	Hypertensive diseases	I60	Cerebrovascular diseases
0821	1	4	1	1	1	J42	Chronic lower respiratory diseases	J84	Remainder of diseases of the respiratory system	J42	Chronic lower respiratory diseases	J42	Chronic lower respiratory diseases	J42	Chronic lower respiratory diseases	J84	Remainder of diseases of the respiratory system	J42	Chronic lower respiratory diseases	J84	Remainder of diseases of the respiratory system	J84	Remainder of diseases of the respiratory system	J84	Remainder of diseases of the respiratory system	J42	Chronic lower respiratory diseases
0822	1	4	1	1	1	G319	Remainder of diseases of the nervous system	J69	Remainder of diseases of the respiratory system	G31	Remainder of diseases of the nervous system	I11	Hypertensive diseases	G31	Remainder of diseases of the nervous system	G31	Remainder of diseases of the nervous system	G31	Remainder of diseases of the nervous system	G31	Remainder of diseases of the nervous system	G31	Remainder of diseases of the nervous system	J69	Remainder of diseases of the respiratory system	G31	Remainder of diseases of the nervous system
0823	2	5	0	1	0	I709	Atherosclerosis	R99	Symptoms, signs and abnormal clinical and laboratory findings, not elsewhere classified	I70	Atherosclerosis	I70	Atherosclerosis	I70	Atherosclerosis	I70	Atherosclerosis	I70	Atherosclerosis	I70	Atherosclerosis	I70	Atherosclerosis	R99	Symptoms, signs and abnormal clinical and laboratory findings, not elsewhere classified	I70	Atherosclerosis
0824	2	5	1	1	1	E780	Remainder of endocrine, nutritional and metabolic diseases	I21	Ischaemic heart diseases	E78	Remainder of endocrine, nutritional and metabolic diseases	E78	Remainder of endocrine, nutritional and metabolic diseases	E78	Remainder of endocrine, nutritional and metabolic diseases	I21	Ischaemic heart diseases	E78	Remainder of endocrine, nutritional and metabolic diseases	E78	Remainder of endocrine, nutritional and metabolic diseases	E78	Remainder of endocrine, nutritional and metabolic diseases	E78	Remainder of endocrine, nutritional and metabolic diseases	E14	Diabetes mellitus
0825	1	4	0	0	1	A310	Remainder of certain infectious and parasitic diseases	I50	Other heart diseases	A31	Remainder of certain infectious and parasitic diseases	I25	Ischaemic heart diseases	A31	Remainder of certain infectious and parasitic diseases	I50	Other heart diseases	A31	Remainder of certain infectious and parasitic diseases	I50	Other heart diseases	A31	Remainder of certain infectious and parasitic diseases	A31	Remainder of certain infectious and parasitic diseases	A31	Remainder of certain infectious and parasitic diseases
0826	2	3	1	0	1	E112	Diabetes mellitus	E11	Diabetes mellitus	E11	Diabetes mellitus	E11	Diabetes mellitus	E11	Diabetes mellitus	E11	Diabetes mellitus	E11	Diabetes mellitus	E11	Diabetes mellitus	E11	Diabetes mellitus	N18	Remainder of diseases of the genitourinary system	E11	Diabetes mellitus
0827	2	5	1	1	1	N179	Remainder of diseases of the genitourinary system	E87	Remainder of endocrine, nutritional and metabolic diseases	N17	Remainder of diseases of the genitourinary system	N17	Remainder of diseases of the genitourinary system	N17	Remainder of diseases of the genitourinary system	N17	Remainder of diseases of the genitourinary system	N17	Remainder of diseases of the genitourinary system	E87	Remainder of endocrine, nutritional and metabolic diseases	E87	Remainder of endocrine, nutritional and metabolic diseases	N17	Remainder of diseases of the genitourinary system	N17	Remainder of diseases of the genitourinary system
0828	1	4	1	1	1	I219	Ischaemic heart diseases	I21	Ischaemic heart diseases	I21	Ischaemic heart diseases	I21	Ischaemic heart diseases	I21	Ischaemic heart diseases	I21	Ischaemic heart diseases	I21	Ischaemic heart diseases	I21	Ischaemic heart diseases	I21	Ischaemic heart diseases	I21	Ischaemic heart diseases	I21	Ischaemic heart diseases
0829	1	4	1	1	0	I710	Remainder of diseases of the circulatory system	I31	Other heart diseases	I71	Remainder of diseases of the circulatory system	I71	Remainder of diseases of the circulatory system	I71	Remainder of diseases of the circulatory system	I31	Other heart diseases	I71	Remainder of diseases of the circulatory system	I31	Other heart diseases	I71	Remainder of diseases of the circulatory system	I71	Remainder of diseases of the circulatory system	I10	Hypertensive diseases
0830	2	4	1	0	0	I64	Cerebrovascular diseases	I64	Cerebrovascular diseases	I64	Cerebrovascular diseases	C34	Malignant neoplasm of trachea, bronchus and lung	I64	Cerebrovascular diseases	I64	Cerebrovascular diseases	I64	Cerebrovascular diseases	I69	Cerebrovascular diseases	I64	Cerebrovascular diseases	I64	Cerebrovascular diseases	I64	Cerebrovascular diseases
0831	2	2	0	0	1	A047	Other intestinal infectious diseases	A41	Septicaemia	A04	Other intestinal infectious diseases	G35	Remainder of diseases of the nervous system	A04	Other intestinal infectious diseases	A04	Other intestinal infectious diseases	A04	Other intestinal infectious diseases	A41	Septicaemia	A04	Other intestinal infectious diseases	A41	Septicaemia	A04	Other intestinal infectious diseases
0832	1	3	1	1	1	C920	Leukaemia	K92	Remainder of diseases of the digestive system	C96	Remainder of malignant neoplasms	I25	Ischaemic heart diseases	C92	Leukaemia	C92	Leukaemia	C92	Leukaemia	C92	Leukaemia	C92	Leukaemia	K92	Remainder of diseases of the digestive system	C92	Leukaemia
0833	2	5	1	1	0	C901	Multiple myeloma and malignant plasma cell neoplasms	C90	Multiple myeloma and malignant plasma cell neoplasms	C96	Remainder of malignant neoplasms	C90	Multiple myeloma and malignant plasma cell neoplasms	C90	Multiple myeloma and malignant plasma cell neoplasms	C90	Multiple myeloma and malignant plasma cell neoplasms	C90	Multiple myeloma and malignant plasma cell neoplasms	N17	Remainder of diseases of the genitourinary system	C90	Multiple myeloma and malignant plasma cell neoplasms	C90	Multiple myeloma and malignant plasma cell neoplasms	C90	Multiple myeloma and malignant plasma cell neoplasms
0834	1	1	1	0	1	Q939	Congenital malformations, deformations and chromosomal abnormalities	Q24	Congenital malformations, deformations and chromosomal abnormalities	Q93	Congenital malformations, deformations and chromosomal abnormalities	Q93	Congenital malformations, deformations and chromosomal abnormalities	Q93	Congenital malformations, deformations and chromosomal abnormalities	Q24	Congenital malformations, deformations and chromosomal abnormalities	Q24	Congenital malformations, deformations and chromosomal abnormalities	Q93	Congenital malformations, deformations and chromosomal abnormalities	Q93	Congenital malformations, deformations and chromosomal abnormalities	Q24	Congenital malformations, deformations and chromosomal abnormalities	Q93	Congenital malformations, deformations and chromosomal abnormalities
0835	2	5	0	1	0	G309	Alzheimer's disease	N39	Remainder of diseases of the genitourinary system	G30	Alzheimer's disease	I25	Ischaemic heart diseases	G30	Alzheimer's disease	G30	Alzheimer's disease	G30	Alzheimer's disease	G30	Alzheimer's disease	G30	Alzheimer's disease	G30	Alzheimer's disease	E11	Diabetes mellitus
0836	1	4	0	1	0	C920	Leukaemia	J84	Remainder of diseases of the respiratory system	C96	Remainder of malignant neoplasms	C92	Leukaemia	C92	Leukaemia	C92	Leukaemia	C92	Leukaemia	C92	Leukaemia	C92	Leukaemia	C92	Leukaemia	C92	Leukaemia
0837	2	2	1	0	1	C169	Malignant neoplasm of stomach	R99	Symptoms, signs and abnormal clinical and laboratory findings, not elsewhere classified	C80	Remainder of malignant neoplasms	C16	Malignant neoplasm of stomach	C16	Malignant neoplasm of stomach	C16	Malignant neoplasm of stomach	C16	Malignant neoplasm of stomach	C16	Malignant neoplasm of stomach	C16	Malignant neoplasm of stomach	C16	Malignant neoplasm of stomach	C16	Malignant neoplasm of stomach
0838	1	3	0	0	1	B208	Human immunodeficiency virus [HIV] disease	J18	Pneumonia	B20	Human immunodeficiency virus [HIV] disease	B20	Human immunodeficiency virus [HIV] disease	B20	Human immunodeficiency virus [HIV] disease	B20	Human immunodeficiency virus [HIV] disease	B20	Human immunodeficiency virus [HIV] disease	B20	Human immunodeficiency virus [HIV] disease	B20	Human immunodeficiency virus [HIV] disease	B24	Human immunodeficiency virus [HIV] disease	B20	Human immunodeficiency virus [HIV] disease
0840	1	4	0	0	1	A099	Diarrhoea and gastroenteritis of presumed infectious origin	I21	Ischaemic heart diseases	A09	Diarrhoea and gastroenteritis of presumed infectious origin	I21	Ischaemic heart diseases	A09	Diarrhoea and gastroenteritis of presumed infectious origin	I21	Ischaemic heart diseases	A09	Diarrhoea and gastroenteritis of presumed infectious origin	I25	Ischaemic heart diseases	I21	Ischaemic heart diseases	A09	Diarrhoea and gastroenteritis of presumed infectious origin	A09	Diarrhoea and gastroenteritis of presumed infectious origin
0842	1	1	1	1	1	P398	Certain conditions originating in the perinatal period	P39	Certain conditions originating in the perinatal period	P39	Certain conditions originating in the perinatal period	P39	Certain conditions originating in the perinatal period	P39	Certain conditions originating in the perinatal period	P39	Certain conditions originating in the perinatal period	P39	Certain conditions originating in the perinatal period	P39	Certain conditions originating in the perinatal period	P39	Certain conditions originating in the perinatal period	P39	Certain conditions originating in the perinatal period	P39	Certain conditions originating in the perinatal period
0844	2	5	0	1	0	W18	Falls	W18	Falls	W18	Falls	W18	Falls	X59	All other external causes	W18	Falls	W18	Falls	W18	Falls	W18	Falls	W18	Falls	W18	Falls
0845	1	5	1	1	0	W19	Falls	W19	Falls	W19	Falls	F03	Mental and behavioural disorders	X59	All other external causes	W19	Falls	W19	Falls	W19	Falls	W19	Falls	W19	Falls	W19	Falls
0847	2	4	1	0	0	I350	Other heart diseases	I50	Other heart diseases	I35	Other heart diseases	I35	Other heart diseases	I35	Other heart diseases	I35	Other heart diseases	I35	Other heart diseases	I50	Other heart diseases	I35	Other heart diseases	I35	Other heart diseases	I35	Other heart diseases
0848	1	4	1	1	1	C349	Malignant neoplasm of trachea, bronchus and lung	J96	Remainder of diseases of the respiratory system	C80	Remainder of malignant neoplasms	C34	Malignant neoplasm of trachea, bronchus and lung	C34	Malignant neoplasm of trachea, bronchus and lung	C34	Malignant neoplasm of trachea, bronchus and lung	C34	Malignant neoplasm of trachea, bronchus and lung	C34	Malignant neoplasm of trachea, bronchus and lung	C34	Malignant neoplasm of trachea, bronchus and lung	C34	Malignant neoplasm of trachea, bronchus and lung	C34	Malignant neoplasm of trachea, bronchus and lung
0849	2	5	0	1	0	G311	Remainder of diseases of the nervous system	G31	Remainder of diseases of the nervous system	G31	Remainder of diseases of the nervous system	G31	Remainder of diseases of the nervous system	G31	Remainder of diseases of the nervous system	G31	Remainder of diseases of the nervous system	G31	Remainder of diseases of the nervous system	G31	Remainder of diseases of the nervous system	G31	Remainder of diseases of the nervous system	G31	Remainder of diseases of the nervous system	I10	Hypertensive diseases
0850	1	1	1	0	1	P072	Certain conditions originating in the perinatal period	P21	Certain conditions originating in the perinatal period	P07	Certain conditions originating in the perinatal period	P07	Certain conditions originating in the perinatal period	P07	Certain conditions originating in the perinatal period	P96	Certain conditions originating in the perinatal period	P07	Certain conditions originating in the perinatal period	P96	Certain conditions originating in the perinatal period	P07	Certain conditions originating in the perinatal period	P07	Certain conditions originating in the perinatal period	P07	Certain conditions originating in the perinatal period
0851	2	3	1	1	0	C509	Malignant neoplasm of breast	N63	Remainder of diseases of the genitourinary system	C80	Remainder of malignant neoplasms	C50	Malignant neoplasm of breast	C50	Malignant neoplasm of breast	C50	Malignant neoplasm of breast	C50	Malignant neoplasm of breast	C50	Malignant neoplasm of breast	C50	Malignant neoplasm of breast	C50	Malignant neoplasm of breast	C50	Malignant neoplasm of breast
0852	2	4	0	1	0	C959	Leukaemia	Y43	All other external causes	C96	Remainder of malignant neoplasms	C95	Leukaemia	C95	Leukaemia	C95	Leukaemia	C95	Leukaemia	C95	Leukaemia	C95	Leukaemia	C95	Leukaemia	C95	Leukaemia
0853	2	5	1	1	1	A090	Diarrhoea and gastroenteritis of presumed infectious origin	A09	Diarrhoea and gastroenteritis of presumed infectious origin	A09	Diarrhoea and gastroenteritis of presumed infectious origin	A09	Diarrhoea and gastroenteritis of presumed infectious origin	A09	Diarrhoea and gastroenteritis of presumed infectious origin	A09	Diarrhoea and gastroenteritis of presumed infectious origin	A09	Diarrhoea and gastroenteritis of presumed infectious origin	A09	Diarrhoea and gastroenteritis of presumed infectious origin	A09	Diarrhoea and gastroenteritis of presumed infectious origin	A09	Diarrhoea and gastroenteritis of presumed infectious origin	A09	Diarrhoea and gastroenteritis of presumed infectious origin
0854	1	3	0	0	1	B24	Human immunodeficiency virus [HIV] disease	R50	Symptoms, signs and abnormal clinical and laboratory findings, not elsewhere classified	B24	Human immunodeficiency virus [HIV] disease	B23	Human immunodeficiency virus [HIV] disease	B24	Human immunodeficiency virus [HIV] disease	B24	Human immunodeficiency virus [HIV] disease	B24	Human immunodeficiency virus [HIV] disease	B24	Human immunodeficiency virus [HIV] disease	B24	Human immunodeficiency virus [HIV] disease	R99	Symptoms, signs and abnormal clinical and laboratory findings, not elsewhere classified	B24	Human immunodeficiency virus [HIV] disease
0855	2	2	0	0	1	B24	Human immunodeficiency virus [HIV] disease	R99	Symptoms, signs and abnormal clinical and laboratory findings, not elsewhere classified	B24	Human immunodeficiency virus [HIV] disease	B23	Human immunodeficiency virus [HIV] disease	B24	Human immunodeficiency virus [HIV] disease	B24	Human immunodeficiency virus [HIV] disease	B24	Human immunodeficiency virus [HIV] disease	B24	Human immunodeficiency virus [HIV] disease	B24	Human immunodeficiency virus [HIV] disease	B24	Human immunodeficiency virus [HIV] disease	B24	Human immunodeficiency virus [HIV] disease
0856	2	4	0	1	0	C189	Malignant neoplasm of colon, rectum and anus	K59	Remainder of diseases of the digestive system	C96	Remainder of malignant neoplasms	C18	Malignant neoplasm of colon, rectum and anus	C18	Malignant neoplasm of colon, rectum and anus	C18	Malignant neoplasm of colon, rectum and anus	C18	Malignant neoplasm of colon, rectum and anus	C18	Malignant neoplasm of colon, rectum and anus	C18	Malignant neoplasm of colon, rectum and anus	K56	Remainder of diseases of the digestive system	C18	Malignant neoplasm of colon, rectum and anus
0857	2	3	1	0	1	E147	Diabetes mellitus	E87	Remainder of endocrine, nutritional and metabolic diseases	E14	Diabetes mellitus	E14	Diabetes mellitus	E14	Diabetes mellitus	E87	Remainder of endocrine, nutritional and metabolic diseases	E14	Diabetes mellitus	E14	Diabetes mellitus	E14	Diabetes mellitus	E87	Remainder of endocrine, nutritional and metabolic diseases	E14	Diabetes mellitus
0858	2	4	1	1	1	G309	Alzheimer's disease	E86	Remainder of endocrine, nutritional and metabolic diseases	G30	Alzheimer's disease	G30	Alzheimer's disease	G30	Alzheimer's disease	G30	Alzheimer's disease	G30	Alzheimer's disease	E86	Remainder of endocrine, nutritional and metabolic diseases	G30	Alzheimer's disease	E86	Remainder of endocrine, nutritional and metabolic diseases	G30	Alzheimer's disease
0859	2	4	1	1	0	C833	Non-Hodgkin's lymphoma	A41	Septicaemia	C96	Remainder of malignant neoplasms	C83	Non-Hodgkin's lymphoma	C83	Non-Hodgkin's lymphoma	C83	Non-Hodgkin's lymphoma	C83	Non-Hodgkin's lymphoma	C83	Non-Hodgkin's lymphoma	C83	Non-Hodgkin's lymphoma	A41	Septicaemia	C83	Non-Hodgkin's lymphoma
0860	1	5	0	1	0	I251	Ischaemic heart diseases	I50	Other heart diseases	I25	Ischaemic heart diseases	C18	Malignant neoplasm of colon, rectum and anus	I25	Ischaemic heart diseases	I25	Ischaemic heart diseases	I25	Ischaemic heart diseases	I25	Ischaemic heart diseases	I25	Ischaemic heart diseases	I25	Ischaemic heart diseases	E11	Diabetes mellitus
0861	1	4	1	1	1	J440	Chronic lower respiratory diseases	J96	Remainder of diseases of the respiratory system	J44	Chronic lower respiratory diseases	J44	Chronic lower respiratory diseases	J44	Chronic lower respiratory diseases	J44	Chronic lower respiratory diseases	J44	Chronic lower respiratory diseases	J44	Chronic lower respiratory diseases	J44	Chronic lower respiratory diseases	J96	Remainder of diseases of the respiratory system	J44	Chronic lower respiratory diseases
0863	2	5	1	1	1	I719	Remainder of diseases of the circulatory system	I71	Remainder of diseases of the circulatory system	I71	Remainder of diseases of the circulatory system	I71	Remainder of diseases of the circulatory system	I71	Remainder of diseases of the circulatory system	I71	Remainder of diseases of the circulatory system	I25	Ischaemic heart diseases	I71	Remainder of diseases of the circulatory system	I71	Remainder of diseases of the circulatory system	I25	Ischaemic heart diseases	I71	Remainder of diseases of the circulatory system
0864	2	5	0	1	0	I64	Cerebrovascular diseases	G93	Remainder of diseases of the nervous system	I64	Cerebrovascular diseases	I64	Cerebrovascular diseases	I64	Cerebrovascular diseases	I64	Cerebrovascular diseases	I64	Cerebrovascular diseases	I64	Cerebrovascular diseases	G93	Remainder of diseases of the nervous system	I64	Cerebrovascular diseases	N18	Remainder of diseases of the genitourinary system
0865	1	4	0	1	0	C169	Malignant neoplasm of stomach	G30	Alzheimer's disease	C80	Remainder of malignant neoplasms	C16	Malignant neoplasm of stomach	C16	Malignant neoplasm of stomach	C16	Malignant neoplasm of stomach	C16	Malignant neoplasm of stomach	C16	Malignant neoplasm of stomach	C16	Malignant neoplasm of stomach	G30	Alzheimer's disease	G30	Alzheimer's disease
0866	1	4	1	1	0	C259	Malignant neoplasm of pancreas	C25	Malignant neoplasm of pancreas	C80	Remainder of malignant neoplasms	G30	Alzheimer's disease	C25	Malignant neoplasm of pancreas	C25	Malignant neoplasm of pancreas	C25	Malignant neoplasm of pancreas	C25	Malignant neoplasm of pancreas	C25	Malignant neoplasm of pancreas	C25	Malignant neoplasm of pancreas	B18	Viral hepatitis
0867	2	4	1	1	1	J189	Pneumonia	I64	Cerebrovascular diseases	J18	Pneumonia	J18	Pneumonia	J18	Pneumonia	I64	Cerebrovascular diseases	J18	Pneumonia	I64	Cerebrovascular diseases	I64	Cerebrovascular diseases	J18	Pneumonia	J18	Pneumonia
0868	1	4	1	1	0	I251	Ischaemic heart diseases	I50	Other heart diseases	I25	Ischaemic heart diseases	I25	Ischaemic heart diseases	I25	Ischaemic heart diseases	I25	Ischaemic heart diseases	I25	Ischaemic heart diseases	I25	Ischaemic heart diseases	I25	Ischaemic heart diseases	I25	Ischaemic heart diseases	I25	Ischaemic heart diseases
0869	2	1	1	0	1	P780	Certain conditions originating in the perinatal period	P36	Certain conditions originating in the perinatal period	P78	Certain conditions originating in the perinatal period	P78	Certain conditions originating in the perinatal period	P78	Certain conditions originating in the perinatal period	P36	Certain conditions originating in the perinatal period	P78	Certain conditions originating in the perinatal period	P78	Certain conditions originating in the perinatal period	P78	Certain conditions originating in the perinatal period	P36	Certain conditions originating in the perinatal period	P78	Certain conditions originating in the perinatal period
0870	2	4	1	1	1	N185	Remainder of diseases of the genitourinary system	I50	Other heart diseases	N18	Remainder of diseases of the genitourinary system	N18	Remainder of diseases of the genitourinary system	N18	Remainder of diseases of the genitourinary system	I50	Other heart diseases	N18	Remainder of diseases of the genitourinary system	I47	Other heart diseases	I50	Other heart diseases	I50	Other heart diseases	N18	Remainder of diseases of the genitourinary system
0871	2	4	0	0	1	A419	Septicaemia	A41	Septicaemia	A41	Septicaemia	I11	Hypertensive diseases	A41	Septicaemia	A41	Septicaemia	A41	Septicaemia	A41	Septicaemia	A41	Septicaemia	A49	Remainder of certain infectious and parasitic diseases	A41	Septicaemia
0872	1	1	0	0	1	P027	Certain conditions originating in the perinatal period	P01	Certain conditions originating in the perinatal period	P02	Certain conditions originating in the perinatal period	Q87	Congenital malformations, deformations and chromosomal abnormalities	P02	Certain conditions originating in the perinatal period	P01	Certain conditions originating in the perinatal period	P02	Certain conditions originating in the perinatal period	P02	Certain conditions originating in the perinatal period	P02	Certain conditions originating in the perinatal period	P01	Certain conditions originating in the perinatal period	P02	Certain conditions originating in the perinatal period
0873	1	2	1	0	1	V892	Transport accidents	I71	Remainder of diseases of the circulatory system	V89	Transport accidents	I71	Remainder of diseases of the circulatory system	X59	All other external causes	V89	Transport accidents	V89	Transport accidents	V89	Transport accidents	V89	Transport accidents	V89	Transport accidents	V89	Transport accidents
0874	1	1	0	0	1	P073	Certain conditions originating in the perinatal period	P28	Certain conditions originating in the perinatal period	P07	Certain conditions originating in the perinatal period	Q89	Congenital malformations, deformations and chromosomal abnormalities	P07	Certain conditions originating in the perinatal period	P07	Certain conditions originating in the perinatal period	P07	Certain conditions originating in the perinatal period	P07	Certain conditions originating in the perinatal period	P07	Certain conditions originating in the perinatal period	P07	Certain conditions originating in the perinatal period	P07	Certain conditions originating in the perinatal period
0875	1	5	0	1	0	E46	Malnutrition	E46	Malnutrition	E46	Malnutrition	I25	Ischaemic heart diseases	E46	Malnutrition	E46	Malnutrition	E46	Malnutrition	E46	Malnutrition	E46	Malnutrition	I50	Other heart diseases	I50	Other heart diseases
0876	2	2	1	0	1	V892	Transport accidents	X59	All other external causes	V89	Transport accidents	V89	Transport accidents	X59	All other external causes	V89	Transport accidents	V89	Transport accidents	V89	Transport accidents	V89	Transport accidents	V89	Transport accidents	V89	Transport accidents
0877	2	4	1	0	0	I518	Other heart diseases	R57	Symptoms, signs and abnormal clinical and laboratory findings, not elsewhere classified	I51	Other heart diseases	I51	Other heart diseases	I51	Other heart diseases	I51	Other heart diseases	I51	Other heart diseases	I51	Other heart diseases	I51	Other heart diseases	R57	Symptoms, signs and abnormal clinical and laboratory findings, not elsewhere classified	I51	Other heart diseases
0878	2	5	0	1	0	C911	Leukaemia	R99	Symptoms, signs and abnormal clinical and laboratory findings, not elsewhere classified	C96	Remainder of malignant neoplasms	C91	Leukaemia	C91	Leukaemia	C91	Leukaemia	C91	Leukaemia	C91	Leukaemia	C91	Leukaemia	R99	Symptoms, signs and abnormal clinical and laboratory findings, not elsewhere classified	C91	Leukaemia
0879	1	4	1	1	1	G301	Alzheimer's disease	R09	Symptoms, signs and abnormal clinical and laboratory findings, not elsewhere classified	G30	Alzheimer's disease	C18	Malignant neoplasm of colon, rectum and anus	G30	Alzheimer's disease	G30	Alzheimer's disease	G30	Alzheimer's disease	G30	Alzheimer's disease	G30	Alzheimer's disease	G30	Alzheimer's disease	G30	Alzheimer's disease
0880	1	4	1	1	0	I219	Ischaemic heart diseases	I21	Ischaemic heart diseases	I21	Ischaemic heart diseases	B18	Viral hepatitis	I21	Ischaemic heart diseases	I21	Ischaemic heart diseases	I21	Ischaemic heart diseases	I25	Ischaemic heart diseases	I21	Ischaemic heart diseases	I21	Ischaemic heart diseases	E11	Diabetes mellitus
0881	2	5	1	1	1	G309	Alzheimer's disease	A41	Septicaemia	G30	Alzheimer's disease	I10	Hypertensive diseases	G30	Alzheimer's disease	G30	Alzheimer's disease	A41	Septicaemia	G30	Alzheimer's disease	A41	Septicaemia	A41	Septicaemia	G30	Alzheimer's disease
0882	1	1	0	0	1	Y34	All other external causes	Y34	All other external causes	Y34	All other external causes	P20	Certain conditions originating in the perinatal period	X59	All other external causes	Y34	All other external causes	Y34	All other external causes	Y34	All other external causes	Y34	All other external causes	Y34	All other external causes	Y34	All other external causes
0883	1	2	1	0	1	V092	Transport accidents	V09	Transport accidents	V09	Transport accidents	C18	Malignant neoplasm of colon, rectum and anus	X59	All other external causes	V09	Transport accidents	V09	Transport accidents	Y85	All other external causes	V09	Transport accidents	X59	All other external causes	V09	Transport accidents
0884	2	4	1	1	0	C259	Malignant neoplasm of pancreas	C25	Malignant neoplasm of pancreas	C80	Remainder of malignant neoplasms	J44	Chronic lower respiratory diseases	C25	Malignant neoplasm of pancreas	C25	Malignant neoplasm of pancreas	C25	Malignant neoplasm of pancreas	C25	Malignant neoplasm of pancreas	C25	Malignant neoplasm of pancreas	I35	Other heart diseases	I35	Other heart diseases
0885	2	5	1	1	0	I119	Hypertensive diseases	I51	Other heart diseases	I11	Hypertensive diseases	I11	Hypertensive diseases	I11	Hypertensive diseases	I11	Hypertensive diseases	I11	Hypertensive diseases	I11	Hypertensive diseases	I11	Hypertensive diseases	I10	Hypertensive diseases	I11	Hypertensive diseases
0886	1	4	1	0	0	I259	Ischaemic heart diseases	I50	Other heart diseases	I25	Ischaemic heart diseases	I25	Ischaemic heart diseases	I25	Ischaemic heart diseases	I25	Ischaemic heart diseases	I25	Ischaemic heart diseases	I24	Ischaemic heart diseases	I25	Ischaemic heart diseases	I50	Other heart diseases	I25	Ischaemic heart diseases
0887	1	4	1	1	1	N185	Remainder of diseases of the genitourinary system	N18	Remainder of diseases of the genitourinary system	N18	Remainder of diseases of the genitourinary system	N18	Remainder of diseases of the genitourinary system	N18	Remainder of diseases of the genitourinary system	N18	Remainder of diseases of the genitourinary system	N18	Remainder of diseases of the genitourinary system	N18	Remainder of diseases of the genitourinary system	N18	Remainder of diseases of the genitourinary system	N18	Remainder of diseases of the genitourinary system	N18	Remainder of diseases of the genitourinary system
0888	2	4	1	1	0	I620	Cerebrovascular diseases	I21	Ischaemic heart diseases	I62	Cerebrovascular diseases	C50	Malignant neoplasm of breast	I62	Cerebrovascular diseases	I62	Cerebrovascular diseases	I62	Cerebrovascular diseases	I62	Cerebrovascular diseases	I62	Cerebrovascular diseases	I21	Ischaemic heart diseases	I62	Cerebrovascular diseases
0889	1	1	0	0	1	P369	Certain conditions originating in the perinatal period	P20	Certain conditions originating in the perinatal period	P36	Certain conditions originating in the perinatal period	Q34	Congenital malformations, deformations and chromosomal abnormalities	P36	Certain conditions originating in the perinatal period	P20	Certain conditions originating in the perinatal period	P36	Certain conditions originating in the perinatal period	P36	Certain conditions originating in the perinatal period	P29	Certain conditions originating in the perinatal period	P36	Certain conditions originating in the perinatal period	P36	Certain conditions originating in the perinatal period
0890	1	5	1	1	1	J690	Remainder of diseases of the respiratory system	J69	Remainder of diseases of the respiratory system	J69	Remainder of diseases of the respiratory system	J69	Remainder of diseases of the respiratory system	J69	Remainder of diseases of the respiratory system	J69	Remainder of diseases of the respiratory system	J69	Remainder of diseases of the respiratory system	Y86	All other external causes	W80	All other external causes	J69	Remainder of diseases of the respiratory system	J69	Remainder of diseases of the respiratory system
0891	2	5	1	1	0	J90	Remainder of diseases of the respiratory system	R06	Symptoms, signs and abnormal clinical and laboratory findings, not elsewhere classified	J90	Remainder of diseases of the respiratory system	I35	Other heart diseases	J90	Remainder of diseases of the respiratory system	J90	Remainder of diseases of the respiratory system	J90	Remainder of diseases of the respiratory system	J90	Remainder of diseases of the respiratory system	J90	Remainder of diseases of the respiratory system	J90	Remainder of diseases of the respiratory system	J90	Remainder of diseases of the respiratory system
0892	1	4	0	0	1	A490	Remainder of certain infectious and parasitic diseases	A49	Remainder of certain infectious and parasitic diseases	A49	Remainder of certain infectious and parasitic diseases	I61	Cerebrovascular diseases	A49	Remainder of certain infectious and parasitic diseases	A49	Remainder of certain infectious and parasitic diseases	A49	Remainder of certain infectious and parasitic diseases	A49	Remainder of certain infectious and parasitic diseases	A49	Remainder of certain infectious and parasitic diseases	N18	Remainder of diseases of the genitourinary system	N18	Remainder of diseases of the genitourinary system
0893	1	4	1	1	1	C61	Malignant neoplasm of prostate	A41	Septicaemia	C80	Remainder of malignant neoplasms	C61	Malignant neoplasm of prostate	C61	Malignant neoplasm of prostate	C61	Malignant neoplasm of prostate	C61	Malignant neoplasm of prostate	A41	Septicaemia	C61	Malignant neoplasm of prostate	C61	Malignant neoplasm of prostate	C61	Malignant neoplasm of prostate
0895	2	2	1	0	1	O998	Indirect obstetric deaths	O99	Indirect obstetric deaths	O99	Indirect obstetric deaths	O99	Indirect obstetric deaths	O99	Indirect obstetric deaths	O99	Indirect obstetric deaths	O99	Indirect obstetric deaths	O99	Indirect obstetric deaths	O99	Indirect obstetric deaths	O99	Indirect obstetric deaths	O99	Indirect obstetric deaths
0896	2	1	0	0	1	P011	Certain conditions originating in the perinatal period	P07	Certain conditions originating in the perinatal period	P01	Certain conditions originating in the perinatal period	P91	Certain conditions originating in the perinatal period	P01	Certain conditions originating in the perinatal period	P01	Certain conditions originating in the perinatal period	P01	Certain conditions originating in the perinatal period	P01	Certain conditions originating in the perinatal period	P01	Certain conditions originating in the perinatal period	P01	Certain conditions originating in the perinatal period	P01	Certain conditions originating in the perinatal period
0897	1	2	1	0	1	I429	Other heart diseases	R06	Symptoms, signs and abnormal clinical and laboratory findings, not elsewhere classified	I42	Other heart diseases	I42	Other heart diseases	I42	Other heart diseases	I42	Other heart diseases	I42	Other heart diseases	I42	Other heart diseases	I42	Other heart diseases	R99	Symptoms, signs and abnormal clinical and laboratory findings, not elsewhere classified	I42	Other heart diseases
0898	1	1	0	0	1	P269	Certain conditions originating in the perinatal period	P26	Certain conditions originating in the perinatal period	P26	Certain conditions originating in the perinatal period	P26	Certain conditions originating in the perinatal period	P26	Certain conditions originating in the perinatal period	P26	Certain conditions originating in the perinatal period	P26	Certain conditions originating in the perinatal period	P26	Certain conditions originating in the perinatal period	P26	Certain conditions originating in the perinatal period	P26	Certain conditions originating in the perinatal period	P26	Certain conditions originating in the perinatal period
0899	1	3	1	1	1	A047	Other intestinal infectious diseases	A41	Septicaemia	A04	Other intestinal infectious diseases	A04	Other intestinal infectious diseases	A04	Other intestinal infectious diseases	A04	Other intestinal infectious diseases	A04	Other intestinal infectious diseases	A04	Other intestinal infectious diseases	A41	Septicaemia	A04	Other intestinal infectious diseases	N18	Remainder of diseases of the genitourinary system
0900	1	4	1	1	0	I251	Ischaemic heart diseases	I50	Other heart diseases	I25	Ischaemic heart diseases	J44	Chronic lower respiratory diseases	I25	Ischaemic heart diseases	I25	Ischaemic heart diseases	I25	Ischaemic heart diseases	I25	Ischaemic heart diseases	I25	Ischaemic heart diseases	I50	Other heart diseases	I25	Ischaemic heart diseases
0901	1	3	1	1	0	C809	Remainder of malignant neoplasms	C80	Remainder of malignant neoplasms	C80	Remainder of malignant neoplasms	C80	Remainder of malignant neoplasms	C80	Remainder of malignant neoplasms	C80	Remainder of malignant neoplasms	C80	Remainder of malignant neoplasms	C80	Remainder of malignant neoplasms	C80	Remainder of malignant neoplasms	C80	Remainder of malignant neoplasms	C80	Remainder of malignant neoplasms
0902	2	4	0	0	1	A419	Septicaemia	K85	Remainder of diseases of the digestive system	A41	Septicaemia	A41	Septicaemia	A41	Septicaemia	K85	Remainder of diseases of the digestive system	A41	Septicaemia	K85	Remainder of diseases of the digestive system	K85	Remainder of diseases of the digestive system	A41	Septicaemia	A41	Septicaemia
0903	1	2	1	1	1	I219	Ischaemic heart diseases	I21	Ischaemic heart diseases	I21	Ischaemic heart diseases	I21	Ischaemic heart diseases	I21	Ischaemic heart diseases	I21	Ischaemic heart diseases	I21	Ischaemic heart diseases	I21	Ischaemic heart diseases	I21	Ischaemic heart diseases	I21	Ischaemic heart diseases	I21	Ischaemic heart diseases
0904	1	2	1	0	1	B208	Human immunodeficiency virus [HIV] disease	J18	Pneumonia	B20	Human immunodeficiency virus [HIV] disease	B20	Human immunodeficiency virus [HIV] disease	B20	Human immunodeficiency virus [HIV] disease	B20	Human immunodeficiency virus [HIV] disease	B24	Human immunodeficiency virus [HIV] disease	J18	Pneumonia	B20	Human immunodeficiency virus [HIV] disease	J18	Pneumonia	B20	Human immunodeficiency virus [HIV] disease
0906	1	4	1	1	1	I619	Cerebrovascular diseases	I61	Cerebrovascular diseases	I61	Cerebrovascular diseases	K76	Diseases of the liver	I61	Cerebrovascular diseases	I61	Cerebrovascular diseases	I61	Cerebrovascular diseases	I61	Cerebrovascular diseases	I61	Cerebrovascular diseases	I61	Cerebrovascular diseases	I61	Cerebrovascular diseases
0907	1	4	1	1	0	I219	Ischaemic heart diseases	C90	Multiple myeloma and malignant plasma cell neoplasms	I21	Ischaemic heart diseases	I21	Ischaemic heart diseases	I21	Ischaemic heart diseases	I21	Ischaemic heart diseases	I21	Ischaemic heart diseases	I25	Ischaemic heart diseases	I21	Ischaemic heart diseases	C90	Multiple myeloma and malignant plasma cell neoplasms	C90	Multiple myeloma and malignant plasma cell neoplasms
0908	1	5	0	1	0	W18	Falls	X59	All other external causes	W18	Falls	W18	Falls	X59	All other external causes	W18	Falls	W18	Falls	W18	Falls	W18	Falls	W18	Falls	W18	Falls
0909	1	3	1	1	0	C349	Malignant neoplasm of trachea, bronchus and lung	J96	Remainder of diseases of the respiratory system	C96	Remainder of malignant neoplasms	C34	Malignant neoplasm of trachea, bronchus and lung	C34	Malignant neoplasm of trachea, bronchus and lung	C34	Malignant neoplasm of trachea, bronchus and lung	C34	Malignant neoplasm of trachea, bronchus and lung	C34	Malignant neoplasm of trachea, bronchus and lung	C34	Malignant neoplasm of trachea, bronchus and lung	C34	Malignant neoplasm of trachea, bronchus and lung	C34	Malignant neoplasm of trachea, bronchus and lung
0910	1	5	1	1	0	F03	Mental and behavioural disorders	F03	Mental and behavioural disorders	F03	Mental and behavioural disorders	F03	Mental and behavioural disorders	F03	Mental and behavioural disorders	F03	Mental and behavioural disorders	F03	Mental and behavioural disorders	J18	Pneumonia	F03	Mental and behavioural disorders	F03	Mental and behavioural disorders	J18	Pneumonia
0911	1	4	1	1	1	I251	Ischaemic heart diseases	F03	Mental and behavioural disorders	I25	Ischaemic heart diseases	C85	Non-Hodgkin's lymphoma	I25	Ischaemic heart diseases	I25	Ischaemic heart diseases	I25	Ischaemic heart diseases	I25	Ischaemic heart diseases	I25	Ischaemic heart diseases	F03	Mental and behavioural disorders	I25	Ischaemic heart diseases
0912	2	1	0	0	1	P280	Certain conditions originating in the perinatal period	P28	Certain conditions originating in the perinatal period	P28	Certain conditions originating in the perinatal period	I42	Other heart diseases	P28	Certain conditions originating in the perinatal period	P28	Certain conditions originating in the perinatal period	P28	Certain conditions originating in the perinatal period	P28	Certain conditions originating in the perinatal period	P28	Certain conditions originating in the perinatal period	P28	Certain conditions originating in the perinatal period	P28	Certain conditions originating in the perinatal period
0913	2	1	0	0	1	Q913	Congenital malformations, deformations and chromosomal abnormalities	P07	Certain conditions originating in the perinatal period	Q91	Congenital malformations, deformations and chromosomal abnormalities	Q91	Congenital malformations, deformations and chromosomal abnormalities	Q91	Congenital malformations, deformations and chromosomal abnormalities	P07	Certain conditions originating in the perinatal period	Q91	Congenital malformations, deformations and chromosomal abnormalities	Q91	Congenital malformations, deformations and chromosomal abnormalities	Q91	Congenital malformations, deformations and chromosomal abnormalities	Q91	Congenital malformations, deformations and chromosomal abnormalities	Q91	Congenital malformations, deformations and chromosomal abnormalities
[truncated: 716 more rows]
